# Supplementary material for: Evolutionary Origin of MUTYH Germline Pathogenic Variations in Modern Humans
Source: Biomolecules. 2023 Feb 24;13(3):429. doi: 10.3390/biom13030429 (PMC10046817; doi:10.3390/biom13030429)
Supplement: Supplementary file 1 [file biomolecules-13-00429-s001.zip]

Archive with 5 entries (5 files):
- Figures S1 and S2.pdf
- Table S1. Human MUTYH variants used in the study.xlsx
- Table S2. Distribution of human germline MUTYH PVs in other species.xlsx
- Table S3. Distribution of human germline MUTYH BVs in other species.xlsx
- Table S4. List of MUTYH BVs in ancient individuals.xlsx
