# Supplementary material for: Evolutionary Origin of MUTYH Germline Pathogenic Variations in Modern Humans
Source: Biomolecules. 2023 Feb 24;13(3):429. doi: 10.3390/biom13030429 (PMC10046817; doi:10.3390/biom13030429)
Supplement: Supplementary file 1 [file biomolecules-13-00429-s001.zip › Table S1. Human MUTYH variants used in the study.xlsx]

## Sheet: Sheet1
Supplementary Table S1. Human MUTYH variants used in the study
Genome position	HGVS		Variant class	Variation type
(hg38) NC_000001.11	cDNA (NM_012222)	Protein(NP_036354)
PVs
g.45329310del	c.1637delA	p.Gln546Argfs	Pathogenic	Frameshift Deletion
g.45329404del	c.1543delA	p.Ser515Valfs	Likely_pathogenic	Frameshift Deletion
g.45329407_45329408dup	c.1541_1542insTG	p.Ser515Alafs	Likely_pathogenic	Frameshift Insertion
g.45329405_45329406delinsCT	c.1541_1542AG	p.Cys514_Gln546del	Pathogenic	Stopgain
g.45329427del	c.1521delG	p.Arg507Serfs	Likely_pathogenic	Frameshift Deletion
g.45330514del	c.1509+2delT		Likely_pathogenic	Splicing
g.45330514A>G	c.1509+2T>C		Likely_pathogenic	Splicing
g.45330515C>A	c.1509+1G>T		Likely_pathogenic	Splicing
g.45330515C>G	c.1509+1G>C		Likely_pathogenic	Splicing
g.45330527del	c.1500delG	p.Thr501Profs	Pathogenic	Frameshift Deletion
g.45330536G>A	c.1489C>T	p.Gln497Ter	Likely_pathogenic	Stopgain
g.45330543A>C	c.1482T>G	p.Tyr494Ter	Likely_pathogenic	Stopgain
g.45330557C>A	c.1468G>T	p.Val490Phe	Pathogenic/Likely_pathogenic	Nonsynonymous SNV
g.45330558_45330559del	c.1468-2_1468-1del		Likely_pathogenic	Splicing
g.45330558C>T	c.1468-1G>A		Likely_pathogenic	Splicing
g.45331184T>A	c.1465A>T	p.Lys489Ter	Pathogenic	Stopgain
g.45331187T>A	c.1462A>T	p.Lys488Ter	Pathogenic/Likely_pathogenic	Stopgain
g.45331198del	c.1452delC	p.Thr485Profs	Pathogenic	Frameshift Deletion
g.45331211dup	c.1438dupA	p.Thr480Asnfs	Pathogenic/Likely_pathogenic	Frameshift Insertion
g.45331220_45331222del	c.1077_1079del	p.Glu360Leu	Pathogenic	Nonframeshift Deletion
g.45331220C>A	c.1429G>T	p.Glu477Ter	Pathogenic	Stopgain
g.45331251_45331252del	c.1397_1398del	p.Val466Alafs	Likely_pathogenic	Frameshift Deletion
g.45331256_45331257del	c.1393_1394del	p.Thr465Argfs	Pathogenic/Likely_pathogenic	Frameshift Deletion
g.45331289del	c.1362delG	p.Leu455Trpfs	Pathogenic	Frameshift Deletion
g.45331298G>A	c.1351C>T	p.Gln451Ter	Pathogenic	Stopgain
g.45331299A>C	c.1350T>G	p.Tyr450Ter	Pathogenic	Stopgain
g.45331302del	c.1347delA	p.Tyr450Ilefs	Pathogenic	Frameshift Deletion
g.45331316_45331317del	c.981_982del	p.Ile329Glnfs	Likely_pathogenic	Frameshift Deletion
g.45331335C>A	c.1315-1G>T		Likely_pathogenic	Splicing
g.45331335C>T	c.1315-1G>A		Likely_pathogenic	Splicing
g.45331336T>G	c.1315-2A>C		Likely_pathogenic	Splicing
g.45331419C>A	c.1314+1G>T		Likely_pathogenic	Splicing
g.45331425del	c.1312delG	p.Glu438Argfs	Pathogenic/Likely_pathogenic	Frameshift Deletion
g.45331446del	c.1288delG	p.Ala430Profs	Pathogenic	Frameshift Deletion
g.45331462C>T	c.1272G>A	p.Trp424Ter	Pathogenic	Stopgain
g.45331475del	c.1260delA	p.Glu420Aspfs	Pathogenic	Frameshift Deletion
g.45331477del	c.1258delG	p.Glu420Asnfs	Pathogenic	Frameshift Deletion
g.45331476C>A	c.1258G>T	p.Glu420Ter	Pathogenic	Stopgain
g.45331479G>A	c.1255C>T	p.Gln419Ter	Pathogenic	Stopgain
g.45331503G>A	c.1231C>T	p.Gln411Ter	Pathogenic	Stopgain
g.45331512del	c.1224delC	p.Ser409Glnfs	Likely_pathogenic	Frameshift Deletion
g.45331514_45331515dup	c.1221_1222insAG	p.Pro408Serfs	Likely_pathogenic	Frameshift Insertion
g.45331516_45331517dup	c.1219_1220insGG	p.Glu407Glyfs	Pathogenic/Likely_pathogenic	Frameshift Insertion
g.45331526del	c.1209delC	p.Ser403_Val404insTer	Pathogenic	Stopgain
g.45331529G>A	c.1205C>T	p.Pro402Leu	Pathogenic	Nonsynonymous SNV
g.45331556C>T	c.1178G>A	p.Gly393Asp	Pathogenic/Likely_pathogenic	Nonsynonymous SNV
g.45331558T>C	c.1178-2A>G		Pathogenic/Likely_pathogenic	Splicing
g.45331659A>G	c.1177+2T>C		Likely_pathogenic	Splicing
g.45331660C>A	c.1177+1G>T		Likely_pathogenic	Splicing
g.45331660C>T	c.1177+1G>A		Likely_pathogenic	Splicing
g.45331661C>T	c.1177G>A	p.Gly393Ser	Likely_pathogenic	Nonsynonymous SNV
g.45331676G>A	c.1162C>T	p.Gln388Ter	Pathogenic	Stopgain
g.45331684A>G	c.1154T>C	p.Leu385Pro	Pathogenic/Likely_pathogenic	Nonsynonymous SNV
g.45331712G>A	c.1126C>T	p.Gln376Ter	Pathogenic	Stopgain
g.45331722A>T	c.1116T>A	p.Cys372Ter	Pathogenic	Stopgain
g.45331751dup	c.1092dupC	p.Arg365Glnfs	Pathogenic/Likely_pathogenic	Frameshift Insertion
g.45331751del	c.1092delC	p.Arg365Glyfs	Pathogenic	Frameshift Deletion
g.45331750_45331751del	c.1091_1092del	p.Pro364Glnfs	Likely_pathogenic	Frameshift Deletion
g.45331769del	c.1069delA	p.Arg357Glufs	Pathogenic/Likely_pathogenic	Frameshift Deletion
g.45331800C>T	c.1038G>A	p.Trp346Ter	Pathogenic/Likely_pathogenic	Stopgain
g.45331835G>A	c.1003C>T	p.Gln335Ter	Pathogenic	Stopgain
g.45331838_45331839del	c.999_1000del	p.Gly334Thrfs	Pathogenic	Frameshift Deletion
g.45331850C>A	c.989-1G>T		Pathogenic/Likely_pathogenic	Splicing
g.45332022C>T	c.988+1G>A		Likely_pathogenic	Splicing
g.45332049G>T	c.962C>A	p.Ser321Ter	Pathogenic	Stopgain
g.45332059del	c.954delG	p.Ser319Alafs	Pathogenic	Frameshift Deletion
g.45332068_45332069del	c.591_592del	p.Leu198Serfs	Likely_pathogenic	Frameshift Deletion
g.45332080G>A	c.931C>T	p.Gln311Ter	Pathogenic	Stopgain
g.45332164A>C	c.924+2T>G		Likely_pathogenic	Splicing
g.45332165_45332166del	c.573delA	p.Val192Trpfs	Likely_pathogenic	Frameshift Deletion
g.45332165C>A	c.924+1G>T		Likely_pathogenic	Splicing
g.45332204G>A	c.886C>T	p.Gln296Ter	Pathogenic	Stopgain
g.45332215G>A	c.875C>T	p.Pro292Leu	Pathogenic/Likely_pathogenic	Nonsynonymous SNV
g.45332222G>A	c.868C>T	p.Gln290Ter	Pathogenic	Stopgain
g.45332235_45332236del	c.503_504del	p.Thr168Serfs	Pathogenic	Frameshift Deletion
g.45332243dup	c.850dupG	p.Ala284Glyfs	Pathogenic	Frameshift Insertion
g.45332243del	c.850delG	p.Ala284Profs	Pathogenic/Likely_pathogenic	Frameshift Deletion
g.45332242C>T	c.848G>A	p.Gly283Glu	Pathogenic/Likely_pathogenic	Nonsynonymous SNV
g.45332252T>C	c.838A>G	p.Met280Val	Pathogenic/Likely_pathogenic	Nonsynonymous SNV
g.45332279G>A	c.811C>T	p.Arg271Trp	Pathogenic/Likely_pathogenic	Nonsynonymous SNV
g.45332290delinsCT	c.800delinsAG	p.Val267Glufs	Pathogenic	Frameshift Substitution
g.45332300G>A	c.790C>T	p.Gln264Ter	Pathogenic	Stopgain
g.45332310C>T	c.780G>A	p.Trp260Ter	Pathogenic	Stopgain
g.45332312T>G	c.780-2A>C		Likely_pathogenic	Splicing
g.45332391C>G	c.779G>C	p.Trp260Ser	Likely_pathogenic	Nonsynonymous SNV
g.45332391C>T	c.779G>A	p.Trp260Ter	Pathogenic	Stopgain
g.45332401G>A	c.769C>T	p.Gln257Ter	Pathogenic/Likely_pathogenic	Stopgain
g.45332412del	c.760delC	p.Val255Phefs	Pathogenic	Frameshift Deletion
g.45332440G>A	c.730C>T	p.Arg244Ter	Pathogenic	Stopgain
g.45332445C>T	c.725G>A	p.Arg242His	Pathogenic/Likely_pathogenic	Nonsynonymous SNV
g.45332446G>A	c.724C>T	p.Arg242Cys	Pathogenic	Nonsynonymous SNV
g.45332457C>T	c.713G>A	p.Arg238Gln	Likely_pathogenic	Nonsynonymous SNV
g.45332458G>A	c.712C>T	p.Arg238Trp	Pathogenic/Likely_pathogenic	Nonsynonymous SNV
g.45332468del	c.702delC	p.Asn235Thrfs	Pathogenic	Frameshift Deletion
g.45332473C>T	c.697G>A	p.Asp233Asn	Likely_pathogenic	Nonsynonymous SNV
g.45332489C>T	c.682-1G>A		Likely_pathogenic	Splicing
g.45332490T>A	c.682-2A>T		Likely_pathogenic	Splicing
g.45332573C>A	c.681+1G>T		Likely_pathogenic	Splicing
g.45332574C>G	c.681G>C	p.Gln227His	Likely_pathogenic	Nonsynonymous SNV
g.45332574C>T	c.681G>A	p.Gln227Gln	Pathogenic/Likely_pathogenic	Synonymous SNV
g.45332576G>A	c.679C>T	p.Gln227Ter	Pathogenic/Likely_pathogenic	Stopgain
g.45332636G>A	c.619C>T	p.Gln207Ter	Pathogenic	Stopgain
g.45332639G>A	c.616C>T	p.Gln206Ter	Pathogenic	Stopgain
g.45332673del	c.582delA	p.Gly196Alafs	Pathogenic	Frameshift Deletion
g.45332678C>A	c.577G>T	p.Glu193Ter	Pathogenic	Stopgain
g.45332688C>T	c.568-1G>A		Likely_pathogenic	Splicing
g.45332689T>C	c.568-2A>G		Likely_pathogenic	Splicing
g.45332763del	c.567+1delG		Likely_pathogenic	Splicing
g.45332780G>A	c.550C>T	p.Gln184Ter	Pathogenic/Likely_pathogenic	Stopgain
g.45332782A>C	c.548T>G	p.Leu183Arg	Likely_pathogenic	Nonsynonymous SNV
g.45332794C>T	c.536G>A	p.Arg179His	Pathogenic	Nonsynonymous SNV
g.45332795G>A	c.535C>T	p.Arg179Cys	Pathogenic/Likely_pathogenic	Nonsynonymous SNV
g.45332799_45332800insG	c.530_531insC	p.Ser178Phefs	Pathogenic	Frameshift Insertion
g.45332802G>C	c.528C>G	p.Tyr176Ter	Pathogenic	Stopgain
g.45332803T>C	c.527A>G	p.Tyr176Cys	Pathogenic/Likely_pathogenic	Nonsynonymous SNV
g.45332817C>T	c.513G>A	p.Trp171Ter	Pathogenic	Stopgain
g.45332818C>T	c.512G>A	p.Trp171Ter	Pathogenic	Stopgain
g.45332832del	c.499delG	p.Glu166_Val167insTer	Pathogenic/Likely_pathogenic	Stopgain
g.45332836T>G	c.496-2A>C		Likely_pathogenic	Splicing
g.45332916A>C	c.495+2T>G		Likely_pathogenic	Splicing
g.45332916A>G	c.495+2T>C		Pathogenic/Likely_pathogenic	Splicing
g.45332929del	c.484delG	p.Ala162Leufs	Pathogenic	Frameshift Deletion
g.45332949_45332951delinsTT	c.462_464AA	p.Thr155Asnfs	Pathogenic	Frameshift Substitution
g.45332955C>T	c.458G>A	p.Trp153Ter	Pathogenic/Likely_pathogenic	Stopgain
g.45332957del	c.456delG	p.Lys152Asnfs	Likely_pathogenic	Frameshift Deletion
g.45332959T>A	c.454A>T	p.Lys152Ter	Pathogenic	Stopgain
g.45332960C>G	c.454-1G>C		Likely_pathogenic	Splicing
g.45332960C>T	c.454-1G>A		Likely_pathogenic	Splicing
g.45333095A>C	c.453+2T>G		Likely_pathogenic	Splicing
g.45333096C>A	c.453+1G>T		Likely_pathogenic	Splicing
g.45333098_45333099del	c.451_452del	p.Gln151Glufs	Pathogenic	Frameshift Deletion
g.45333104C>T	c.446G>A	p.Trp149Ter	Pathogenic	Stopgain
g.45333115G>C	c.435C>G	p.Tyr145Ter	Pathogenic	Stopgain
g.45333140del	c.412delC	p.Gln138Argfs	Pathogenic	Frameshift Deletion
g.45333138G>A	c.412C>T	p.Gln138Ter	Pathogenic	Stopgain
g.45333157_45333158del	c.41_42del	p.Glu14Glyfs	Pathogenic	Frameshift Deletion
g.45333167dup	c.385dupG	p.Val129Glyfs	Pathogenic	Frameshift Insertion
g.45333167del	c.385delG	p.Val129Serfs	Pathogenic	Frameshift Deletion
g.45333166C>T	c.384G>A	p.Trp128Ter	Pathogenic/Likely_pathogenic	Stopgain
g.45333168A>T	c.382T>A	p.Trp128Arg	Pathogenic/Likely_pathogenic	Nonsynonymous SNV
g.45333171C>G	c.380-1G>C		Pathogenic	Splicing
g.45333171C>T	c.380-1G>A		Pathogenic	Splicing
g.45333172T>C	c.380-2A>G		Pathogenic	Splicing
g.45333289A>T	c.375T>A	p.Tyr125Ter	Pathogenic	Stopgain
g.45333321C>A	c.343G>T	p.Glu115Ter	Pathogenic/Likely_pathogenic	Stopgain
g.45333412C>A	c.339+1G>T		Likely_pathogenic	Splicing
g.45333412C>T	c.339+1G>A		Likely_pathogenic	Splicing
g.45333423C>T	c.329G>A	p.Trp110Ter	Pathogenic/Likely_pathogenic	Stopgain
g.45333428dup	c.324dupA	p.Pro109Thrfs	Pathogenic	Frameshift Insertion
g.45333429A>G	c.323T>C	p.Leu108Pro	Likely_pathogenic	Nonsynonymous SNV
g.45333430G>C	c.322C>G	p.Leu108Val	Likely_pathogenic	Nonsynonymous SNV
g.45333436G>A	c.316C>T	p.Arg106Trp	Pathogenic/Likely_pathogenic	Nonsynonymous SNV
g.45333436G>C	c.316C>G	p.Arg106Gly	Likely_pathogenic	Nonsynonymous SNV
g.45333449G>C	c.303C>G	p.Tyr101Ter	Pathogenic	Stopgain
g.45333453C>T	c.299G>A	p.Trp100Ter	Pathogenic	Stopgain
g.45333469del	c.285delG	p.Ser96Alafs	Pathogenic	Frameshift Deletion
g.45333472G>A	c.280C>T	p.Arg94Ter	Pathogenic	Stopgain
g.45333486dup	c.267dupA	p.Val90Serfs	Pathogenic	Frameshift Insertion
g.45333509G>T	c.243C>A	p.Tyr81Ter	Pathogenic/Likely_pathogenic	Stopgain
g.45333513G>C	c.239C>G	p.Ser80Ter	Pathogenic/Likely_pathogenic	Stopgain
g.45333529G>A	c.223C>T	p.Gln75Ter	Pathogenic	Stopgain
g.45333541del	c.211delG	p.Glu71Argfs	Pathogenic	Frameshift Deletion
g.45333562del	c.191delG	p.Gly64Alafs	Pathogenic/Likely_pathogenic	Frameshift Deletion
g.45333583C>A	c.169G>T	p.Glu57Ter	Pathogenic	Stopgain
g.45333583_45333584insTG	c.168_169insCA	p.Glu57Glnfs	Pathogenic	Frameshift Insertion
g.45334390C>T	c.157+1G>A		Likely_pathogenic	Splicing
g.45334447del	c.102delA	p.Arg36Glyfs	Pathogenic	Frameshift Deletion
g.45334457del	c.91delG	p.Ala31Profs	Pathogenic	Frameshift Deletion
g.45334463G>A	c.85C>T	p.Gln29Ter	Pathogenic/Likely_pathogenic	Stopgain
g.45334493G>A	c.55C>T	p.Arg19Ter	Pathogenic	Stopgain
g.45334505T>C	c.43A>G	p.Met15Val	Pathogenic	Startloss
g.45334513T>C	c.37-2A>G		Likely_pathogenic	Splicing
BVs
g.45330443G>A	c.1509+73C>T		Benign	Intronic SNV
g.45330585C>T	c.1468-28G>A		Benign	Intronic SNV
g.45330597G>C	c.1468-40C>G		Benign	Intronic SNV
g.45330682G>T	c.1468-125C>A		Benign	Intronic SNV
g.45331803G>A	c.1035C>T	p.Pro345=	Benign	Synonymous SNV
g.45331833C>G	c.1005G>C	p.Gln335His	Benign	Nonsynonymous SNV
g.45332652T>A	c.603A>T	p.Thr201=	Benign	Synonymous SNV
g.45332883T>C	c.495+35A>G		Benign	Intronic SNV
g.45334361T>C	c.157+30A>G		Benign	Intronic SNV
g.45334484C>T	c.64G>A	p.Val22Met	Benign	Nonsynonymous SNV
g.45338378C>T	c.36+1841G>A		Benign	Intronic SNV
g.45338753T>G	c.36+1466A>C		Benign	Intronic SNV
g.45338755G>T	c.36+1464C>A		Benign	Intronic SNV
g.45339894G>C	c.36+325C>G		Benign	Intronic SNV
g.45339952G>A	c.36+267C>T		Benign	UTR
g.45329355C>T	c.1592G>A	p.Arg531Gln	Benign/Likely_benign	Nonsynonymous SNV
g.45329371G>T	c.1576C>A	p.Leu526Met	Benign/Likely_benign	Nonsynonymous SNV
g.45329412G>A	c.1535C>T	p.Ser512Phe	Benign/Likely_benign	Nonsynonymous SNV
g.45329414G>A	c.1533C>T	p.Ser511=	Benign/Likely_benign	Synonymous SNV
g.45331209G>A	c.1440C>T	p.Thr480=	Benign/Likely_benign	Synonymous SNV
g.45331211T>G	c.1438A>C	p.Thr480Pro	Benign/Likely_benign	Nonsynonymous SNV
g.45331227C>G	c.1422G>C	p.Thr474=	Benign/Likely_benign	Synonymous SNV
g.45331453G>A	c.1281C>T	p.Pro427=	Benign/Likely_benign	Synonymous SNV
g.45331528C>T	c.1206G>A	p.Pro402=	Benign/Likely_benign	Synonymous SNV
g.45331644G>A	c.1177+17C>T		Benign/Likely_benign	Intronic SNV
g.45331834T>C	c.1004A>G	p.Gln335Arg	Benign/Likely_benign	Nonsynonymous SNV
g.45332097C>G	c.925-11G>C		Benign/Likely_benign	Intronic SNV
g.45332465G>A	c.705C>T	p.Asn235=	Benign/Likely_benign	Synonymous SNV
g.45332553G>T	c.681+21C>A		Benign/Likely_benign	Intronic SNV
g.45332829C>T	c.501G>A	p.Val167=	Benign/Likely_benign	Synonymous SNV
g.45333301G>A	c.363C>T	p.Asp121=	Benign/Likely_benign	Synonymous SNV
g.45333402C>T	c.339+11G>A		Benign/Likely_benign	Intronic SNV
g.45334470G>A	c.78C>T	p.His26=	Benign/Likely_benign	Synonymous SNV
g.45329291G>A	c.*15C>T		Likely_benign	UTR
g.45329312G>T	c.1635C>A	p.Ala545=	Likely_benign	Synonymous SNV
g.45329315T>A	c.1632A>T	p.Ala544=	Likely_benign	Synonymous SNV
g.45329318A>G	c.1629T>C	p.Ser543=	Likely_benign	Synonymous SNV
g.45329327G>A	c.1620C>T	p.Ser540=	Likely_benign	Synonymous SNV
g.45329330G>A	c.1617C>T	p.His539=	Likely_benign	Synonymous SNV
g.45329336A>G	c.1611T>C	p.Asp537=	Likely_benign	Synonymous SNV
g.45329339A>G	c.1608T>C	p.Thr536=	Likely_benign	Synonymous SNV
g.45329342G>A	c.1605C>T	p.Ser535=	Likely_benign	Synonymous SNV
g.45329345G>T	c.1602C>A	p.Ile534=	Likely_benign	Synonymous SNV
g.45329348G>A	c.1599C>T	p.His533=	Likely_benign	Synonymous SNV
g.45329354C>A	c.1593G>T	p.Arg531=	Likely_benign	Synonymous SNV
g.45329354C>G	c.1593G>C	p.Arg531=	Likely_benign	Synonymous SNV
g.45329354C>T	c.1593G>A	p.Arg531=	Likely_benign	Synonymous SNV
g.45329360G>A	c.1587C>T	p.Phe529=	Likely_benign	Synonymous SNV
g.45329363A>G	c.1584T>C	p.Asn528=	Likely_benign	Synonymous SNV
g.45329369C>T	c.1578G>A	p.Leu526=	Likely_benign	Synonymous SNV
g.45329378C>T	c.1569G>A	p.Gln523=	Likely_benign	Synonymous SNV
g.45329387G>T	c.1560C>A	p.Arg520=	Likely_benign	Synonymous SNV
g.45329390G>A	c.1557C>T	p.Pro519=	Likely_benign	Synonymous SNV
g.45329390G>C	c.1557C>G	p.Pro519=	Likely_benign	Synonymous SNV
g.45329396T>C	c.1551A>G	p.Lys517=	Likely_benign	Synonymous SNV
g.45329399C>T	c.1548G>A	p.Arg516=	Likely_benign	Synonymous SNV
g.45329401G>T	c.1546C>A	p.Arg516=	Likely_benign	Synonymous SNV
g.45329408C>G	c.1539G>C	p.Pro513=	Likely_benign	Synonymous SNV
g.45329417C>T	c.1530G>A	p.Val510=	Likely_benign	Synonymous SNV
g.45329426C>T	c.1521G>A	p.Arg507=	Likely_benign	Synonymous SNV
g.45329443A>G	c.1510-6T>C		Likely_benign	Intronic SNV
g.45329444A>G	c.1510-7T>C		Likely_benign	Intronic SNV
g.45329445A>G	c.1510-8T>C		Likely_benign	Intronic SNV
g.45329446A>G	c.1510-9T>C		Likely_benign	Intronic SNV
g.45329450G>A	c.1510-13C>T		Likely_benign	Intronic SNV
g.45329451G>C	c.1510-14C>G		Likely_benign	Intronic SNV
g.45329456A>G	c.1510-19T>C		Likely_benign	Intronic SNV
g.45330499A>G	c.1509+17T>C		Likely_benign	Intronic SNV
g.45330500G>A	c.1509+16C>T		Likely_benign	Intronic SNV
g.45330504T>G	c.1509+12A>C		Likely_benign	Intronic SNV
g.45330519A>G	c.1506T>C	p.Cys502=	Likely_benign	Synonymous SNV
g.45330522G>A	c.1503C>T	p.Thr501=	Likely_benign	Synonymous SNV
g.45330525C>T	c.1500G>A	p.Gly500=	Likely_benign	Synonymous SNV
g.45330537G>C	c.1488C>G	p.Gly496=	Likely_benign	Synonymous SNV
g.45330546C>T	c.1479G>A	p.Val493=	Likely_benign	Synonymous SNV
g.45330555A>G	c.1470T>C	p.Val490=	Likely_benign	Synonymous SNV
g.45330563C>T	c.1468-6G>A		Likely_benign	Intronic SNV
g.45330564A>C	c.1468-7T>G		Likely_benign	Intronic SNV
g.45330566G>A	c.1468-9C>T		Likely_benign	Intronic SNV
g.45330571C>T	c.1468-14G>A		Likely_benign	Intronic SNV
g.45330574G>C	c.1468-17C>G		Likely_benign	Intronic SNV
g.45330575G>A	c.1468-18C>T		Likely_benign	Intronic SNV
g.45330577G>A	c.1468-20C>T		Likely_benign	Intronic SNV
g.45330954G>A	c.1467+228C>T		Likely_benign	Intronic SNV
g.45331164A>G	c.1467+18T>C		Likely_benign	Intronic SNV
g.45331170C>T	c.1467+12G>A		Likely_benign	Intronic SNV
g.45331172A>T	c.1467+10T>A		Likely_benign	Intronic SNV
g.45331173A>C	c.1467+9T>G		Likely_benign	Intronic SNV
g.45331191G>C	c.1458C>G	p.Ala486=	Likely_benign	Synonymous SNV
g.45331194G>A	c.1455C>T	p.Thr485=	Likely_benign	Synonymous SNV
g.45331194G>C	c.1455C>G	p.Thr485=	Likely_benign	Synonymous SNV
g.45331197G>A	c.1452C>T	p.Ser484=	Likely_benign	Synonymous SNV
g.45331203A>G	c.1446T>C	p.Ala482=	Likely_benign	Synonymous SNV
g.45331206T>C	c.1443A>G	p.Ala481=	Likely_benign	Synonymous SNV
g.45331209G>C	c.1440C>G	p.Thr480=	Likely_benign	Synonymous SNV
g.45331212G>A	c.1437C>T	p.His479=	Likely_benign	Synonymous SNV
g.45331221C>T	c.1428G>A	p.Glu476=	Likely_benign	Synonymous SNV
g.45331227C>T	c.1422G>A	p.Thr474=	Likely_benign	Synonymous SNV
g.45331232G>A	c.1417C>T	p.Leu473=	Likely_benign	Synonymous SNV
g.45331242A>G	c.1407T>C	p.Gly469=	Likely_benign	Synonymous SNV
g.45331254G>A	c.1395C>T	p.Thr465=	Likely_benign	Synonymous SNV
g.45331254G>C	c.1395C>G	p.Thr465=	Likely_benign	Synonymous SNV
g.45331254G>T	c.1395C>A	p.Thr465=	Likely_benign	Synonymous SNV
g.45331257G>A	c.1392C>T	p.Thr464=	Likely_benign	Synonymous SNV
g.45331263T>C	c.1386A>G	p.Pro462=	Likely_benign	Synonymous SNV
g.45331263T>G	c.1386A>C	p.Pro462=	Likely_benign	Synonymous SNV
g.45331266G>A	c.1383C>T	p.Thr461=	Likely_benign	Synonymous SNV
g.45331266G>T	c.1383C>A	p.Thr461=	Likely_benign	Synonymous SNV
g.45331281G>A	c.1368C>T	p.Ala456=	Likely_benign	Synonymous SNV
g.45331284C>A	c.1365G>T	p.Leu455=	Likely_benign	Synonymous SNV
g.45331286G>A	c.1363C>T	p.Leu455=	Likely_benign	Synonymous SNV
g.45331287C>A	c.1362G>T	p.Gly454=	Likely_benign	Synonymous SNV
g.45331287C>T	c.1362G>A	p.Gly454=	Likely_benign	Synonymous SNV
g.45331293T>C	c.1356A>G	p.Val452=	Likely_benign	Synonymous SNV
g.45331299A>G	c.1350T>C	p.Tyr450=	Likely_benign	Synonymous SNV
g.45331302T>C	c.1347A>G	p.Thr449=	Likely_benign	Synonymous SNV
g.45331305C>G	c.1344G>C	p.Leu448=	Likely_benign	Synonymous SNV
g.45331305C>T	c.1344G>A	p.Leu448=	Likely_benign	Synonymous SNV
g.45331308C>T	c.1341G>A	p.Lys447=	Likely_benign	Synonymous SNV
g.45331311G>A	c.1338C>T	p.Ile446=	Likely_benign	Synonymous SNV
g.45331314G>A	c.1335C>T	p.His445=	Likely_benign	Synonymous SNV
g.45331326G>A	c.1323C>T	p.His441=	Likely_benign	Synonymous SNV
g.45331338G>C	c.1315-4C>G		Likely_benign	Intronic SNV
g.45331340G>A	c.1315-6C>T		Likely_benign	Intronic SNV
g.45331341G>A	c.1315-7C>T		Likely_benign	Intronic SNV
g.45331344G>A	c.1315-10C>T		Likely_benign	Intronic SNV
g.45331347T>G	c.1315-13A>C		Likely_benign	Intronic SNV
g.45331350A>T	c.1315-16T>A		Likely_benign	Intronic SNV
g.45331352G>A	c.1315-18C>T		Likely_benign	Intronic SNV
g.45331353G>C	c.1315-19C>G		Likely_benign	Intronic SNV
g.45331354G>A	c.1315-20C>T		Likely_benign	Intronic SNV
g.45331354G>T	c.1315-20C>A		Likely_benign	Intronic SNV
g.45331404T>C	c.1314+16A>G		Likely_benign	Intronic SNV
g.45331405C>T	c.1314+15G>A		Likely_benign	Intronic SNV
g.45331406C>T	c.1314+14G>A		Likely_benign	Intronic SNV
g.45331407G>A	c.1314+13C>T		Likely_benign	Intronic SNV
g.45331407G>C	c.1314+13C>G		Likely_benign	Intronic SNV
g.45331409T>C	c.1314+11A>G		Likely_benign	Intronic SNV
g.45331411C>A	c.1314+9G>T		Likely_benign	Intronic SNV
g.45331411C>T	c.1314+9G>A		Likely_benign	Intronic SNV
g.45331416T>G	c.1314+4A>C		Likely_benign	Intronic SNV
g.45331423C>G	c.1311G>C	p.Gly437=	Likely_benign	Synonymous SNV
g.45331423C>T	c.1311G>A	p.Gly437=	Likely_benign	Synonymous SNV
g.45331426A>G	c.1308T>C	p.Leu436=	Likely_benign	Synonymous SNV
g.45331429G>A	c.1305C>T	p.His435=	Likely_benign	Synonymous SNV
g.45331432C>A	c.1302G>T	p.Arg434=	Likely_benign	Synonymous SNV
g.45331432C>G	c.1302G>C	p.Arg434=	Likely_benign	Synonymous SNV
g.45331432C>T	c.1302G>A	p.Arg434=	Likely_benign	Synonymous SNV
g.45331435G>A	c.1299C>T	p.Leu433=	Likely_benign	Synonymous SNV
g.45331441C>T	c.1293G>A	p.Thr431=	Likely_benign	Synonymous SNV
g.45331444G>C	c.1290C>G	p.Ala430=	Likely_benign	Synonymous SNV
g.45331450G>A	c.1284C>T	p.Leu428=	Likely_benign	Synonymous SNV
g.45331450G>C	c.1284C>G	p.Leu428=	Likely_benign	Synonymous SNV
g.45331453G>C	c.1281C>G	p.Pro427=	Likely_benign	Synonymous SNV
g.45331453G>T	c.1281C>A	p.Pro427=	Likely_benign	Synonymous SNV
g.45331456C>A	c.1278G>T	p.Gly426=	Likely_benign	Synonymous SNV
g.45331456C>T	c.1278G>A	p.Gly426=	Likely_benign	Synonymous SNV
g.45331459A>G	c.1275T>C	p.Ala425=	Likely_benign	Synonymous SNV
g.45331465A>G	c.1269T>C	p.Arg423=	Likely_benign	Synonymous SNV
g.45331465A>T	c.1269T>A	p.Arg423=	Likely_benign	Synonymous SNV
g.45331480C>T	c.1254G>A	p.Leu418=	Likely_benign	Synonymous SNV
g.45331483C>G	c.1251G>C	p.Leu417=	Likely_benign	Synonymous SNV
g.45331483C>T	c.1251G>A	p.Leu417=	Likely_benign	Synonymous SNV
g.45331485G>A	c.1249C>T	p.Leu417=	Likely_benign	Synonymous SNV
g.45331486G>A	c.1248C>T	p.Ala416=	Likely_benign	Synonymous SNV
g.45331486G>C	c.1248C>G	p.Ala416=	Likely_benign	Synonymous SNV
g.45331486G>T	c.1248C>A	p.Ala416=	Likely_benign	Synonymous SNV
g.45331498A>G	c.1236T>C	p.Leu412=	Likely_benign	Synonymous SNV
g.45331504C>T	c.1230G>A	p.Glu410=	Likely_benign	Synonymous SNV
g.45331507T>C	c.1227A>G	p.Ser409=	Likely_benign	Synonymous SNV
g.45331507T>G	c.1227A>C	p.Ser409=	Likely_benign	Synonymous SNV
g.45331519G>A	c.1215C>T	p.Thr405=	Likely_benign	Synonymous SNV
g.45331522C>G	c.1212G>C	p.Val404=	Likely_benign	Synonymous SNV
g.45331522C>T	c.1212G>A	p.Val404=	Likely_benign	Synonymous SNV
g.45331525G>A	c.1209C>T	p.Ser403=	Likely_benign	Synonymous SNV
g.45331525G>C	c.1209C>G	p.Ser403=	Likely_benign	Synonymous SNV
g.45331528C>A	c.1206G>T	p.Pro402=	Likely_benign	Synonymous SNV
g.45331534C>T	c.1200G>A	p.Glu400=	Likely_benign	Synonymous SNV
g.45331542G>A	c.1192C>T	p.Leu398=	Likely_benign	Synonymous SNV
g.45331543T>C	c.1191A>G	p.Gly397=	Likely_benign	Synonymous SNV
g.45331551G>A	c.1183C>T	p.Leu395=	Likely_benign	Synonymous SNV
g.45331552C>T	c.1182G>A	p.Leu394=	Likely_benign	Synonymous SNV
g.45331554G>A	c.1180C>T	p.Leu394=	Likely_benign	Synonymous SNV
g.45331555A>T	c.1179T>A	p.Gly393=	Likely_benign	Synonymous SNV
g.45331560A>T	c.1178-4T>A		Likely_benign	Intronic SNV
g.45331563G>A	c.1178-7C>T		Likely_benign	Intronic SNV
g.45331565G>A	c.1178-9C>T		Likely_benign	Intronic SNV
g.45331568G>T	c.1178-12C>A		Likely_benign	Intronic SNV
g.45331569G>A	c.1178-13C>T		Likely_benign	Intronic SNV
g.45331573C>T	c.1178-17G>A		Likely_benign	Intronic SNV
g.45331574C>G	c.1178-18G>C		Likely_benign	Intronic SNV
g.45331574C>T	c.1178-18G>A		Likely_benign	Intronic SNV
g.45331643C>T	c.1177+18G>A		Likely_benign	Intronic SNV
g.45331645C>A	c.1177+16G>T		Likely_benign	Intronic SNV
g.45331645C>T	c.1177+16G>A		Likely_benign	Intronic SNV
g.45331649G>A	c.1177+12C>T		Likely_benign	Intronic SNV
g.45331653C>G	c.1177+8G>C		Likely_benign	Intronic SNV
g.45331665G>A	c.1173C>T	p.Asn391=	Likely_benign	Synonymous SNV
g.45331668G>C	c.1170C>G	p.Pro390=	Likely_benign	Synonymous SNV
g.45331671C>T	c.1167G>A	p.Arg389=	Likely_benign	Synonymous SNV
g.45331677C>T	c.1161G>A	p.Val387=	Likely_benign	Synonymous SNV
g.45331683C>T	c.1155G>A	p.Leu385=	Likely_benign	Synonymous SNV
g.45331686A>T	c.1152T>A	p.Ile384=	Likely_benign	Synonymous SNV
g.45331695C>T	c.1143G>A	p.Gly381=	Likely_benign	Synonymous SNV
g.45331698A>G	c.1140T>C	p.Leu380=	Likely_benign	Synonymous SNV
g.45331701G>A	c.1137C>T	p.Ala379=	Likely_benign	Synonymous SNV
g.45331704C>G	c.1134G>C	p.Gly378=	Likely_benign	Synonymous SNV
g.45331704C>T	c.1134G>A	p.Gly378=	Likely_benign	Synonymous SNV
g.45331716C>G	c.1122G>C	p.Leu374=	Likely_benign	Synonymous SNV
g.45331731A>G	c.1107T>C	p.Ser369=	Likely_benign	Synonymous SNV
g.45331746G>A	c.1092C>T	p.Pro364=	Likely_benign	Synonymous SNV
g.45331746G>C	c.1092C>G	p.Pro364=	Likely_benign	Synonymous SNV
g.45331746G>T	c.1092C>A	p.Pro364=	Likely_benign	Synonymous SNV
g.45331749G>A	c.1089C>T	p.Pro363=	Likely_benign	Synonymous SNV
g.45331749G>T	c.1089C>A	p.Pro363=	Likely_benign	Synonymous SNV
g.45331755G>A	c.1083C>T	p.Arg361=	Likely_benign	Synonymous SNV
g.45331761G>A	c.1077C>T	p.Ala359=	Likely_benign	Synonymous SNV
g.45331764C>T	c.1074G>A	p.Lys358=	Likely_benign	Synonymous SNV
g.45331773G>A	c.1065C>T	p.Phe355=	Likely_benign	Synonymous SNV
g.45331782C>G	c.1056G>C	p.Val352=	Likely_benign	Synonymous SNV
g.45331791G>A	c.1047C>T	p.Thr349=	Likely_benign	Synonymous SNV
g.45331797G>A	c.1041C>T	p.Asp347=	Likely_benign	Synonymous SNV
g.45331803G>C	c.1035C>G	p.Pro345=	Likely_benign	Synonymous SNV
g.45331803G>T	c.1035C>A	p.Pro345=	Likely_benign	Synonymous SNV
g.45331812G>A	c.1026C>T	p.Pro342=	Likely_benign	Synonymous SNV
g.45331812G>C	c.1026C>G	p.Pro342=	Likely_benign	Synonymous SNV
g.45331820G>A	c.1018C>T	p.Leu340=	Likely_benign	Synonymous SNV
g.45331824C>A	c.1014G>T	p.Leu338=	Likely_benign	Synonymous SNV
g.45331826G>A	c.1012C>T	p.Leu338=	Likely_benign	Synonymous SNV
g.45331830G>A	c.1008C>T	p.Cys336=	Likely_benign	Synonymous SNV
g.45331836T>C	c.1002A>G	p.Gly334=	Likely_benign	Synonymous SNV
g.45331839A>G	c.999T>C	p.Thr333=	Likely_benign	Synonymous SNV
g.45331845G>A	c.993C>T	p.Pro331=	Likely_benign	Synonymous SNV
g.45331854G>A	c.989-5C>T		Likely_benign	Intronic SNV
g.45331863T>A	c.989-14A>T		Likely_benign	Intronic SNV
g.45331867C>T	c.989-18G>A		Likely_benign	Intronic SNV
g.45331868G>A	c.989-19C>T		Likely_benign	Intronic SNV
g.45332007T>G	c.988+16A>C		Likely_benign	Intronic SNV
g.45332008A>G	c.988+15T>C		Likely_benign	Intronic SNV
g.45332010G>A	c.988+13C>T		Likely_benign	Intronic SNV
g.45332010G>C	c.988+13C>G		Likely_benign	Intronic SNV
g.45332011T>C	c.988+12A>G		Likely_benign	Intronic SNV
g.45332014G>A	c.988+9C>T		Likely_benign	Intronic SNV
g.45332016T>A	c.988+7A>T		Likely_benign	Intronic SNV
g.45332016T>G	c.988+7A>C		Likely_benign	Intronic SNV
g.45332030C>T	c.981G>A	p.Glu327=	Likely_benign	Synonymous SNV
g.45332033C>G	c.978G>C	p.Val326=	Likely_benign	Synonymous SNV
g.45332033C>T	c.978G>A	p.Val326=	Likely_benign	Synonymous SNV
g.45332036G>A	c.975C>T	p.Asp325=	Likely_benign	Synonymous SNV
g.45332039A>G	c.972T>C	p.Pro324=	Likely_benign	Synonymous SNV
g.45332048C>G	c.963G>C	p.Ser321=	Likely_benign	Synonymous SNV
g.45332048C>T	c.963G>A	p.Ser321=	Likely_benign	Synonymous SNV
g.45332057C>T	c.954G>A	p.Gly318=	Likely_benign	Synonymous SNV
g.45332063G>A	c.948C>T	p.Ala316=	Likely_benign	Synonymous SNV
g.45332066T>C	c.945A>G	p.Leu315=	Likely_benign	Synonymous SNV
g.45332069G>A	c.942C>T	p.Leu314=	Likely_benign	Synonymous SNV
g.45332069G>C	c.942C>G	p.Leu314=	Likely_benign	Synonymous SNV
g.45332072C>T	c.939G>A	p.Gln313=	Likely_benign	Synonymous SNV
g.45332078C>T	c.933G>A	p.Gln311=	Likely_benign	Synonymous SNV
g.45332081C>T	c.930G>A	p.Glu310=	Likely_benign	Synonymous SNV
g.45332090A>G	c.925-4T>C		Likely_benign	Intronic SNV
g.45332098A>G	c.925-12T>C		Likely_benign	Intronic SNV
g.45332099G>T	c.925-13C>A		Likely_benign	Intronic SNV
g.45332102T>G	c.925-16A>C		Likely_benign	Intronic SNV
g.45332103T>C	c.925-17A>G		Likely_benign	Intronic SNV
g.45332103T>G	c.925-17A>C		Likely_benign	Intronic SNV
g.45332104G>A	c.925-18C>T		Likely_benign	Intronic SNV
g.45332104G>C	c.925-18C>G		Likely_benign	Intronic SNV
g.45332146C>A	c.924+20G>T		Likely_benign	Intronic SNV
g.45332146C>T	c.924+20G>A		Likely_benign	Intronic SNV
g.45332147C>G	c.924+19G>C		Likely_benign	Intronic SNV
g.45332154C>T	c.924+12G>A		Likely_benign	Intronic SNV
g.45332157T>C	c.924+9A>G		Likely_benign	Intronic SNV
g.45332157T>G	c.924+9A>C		Likely_benign	Intronic SNV
g.45332158A>G	c.924+8T>C		Likely_benign	Intronic SNV
g.45332175T>C	c.915A>G	p.Ala305=	Likely_benign	Synonymous SNV
g.45332178C>T	c.912G>A	p.Arg304=	Likely_benign	Synonymous SNV
g.45332190C>T	c.900G>A	p.Glu300=	Likely_benign	Synonymous SNV
g.45332193C>A	c.897G>T	p.Val299=	Likely_benign	Synonymous SNV
g.45332208G>A	c.882C>T	p.Cys294=	Likely_benign	Synonymous SNV
g.45332211C>T	c.879G>A	p.Leu293=	Likely_benign	Synonymous SNV
g.45332213G>A	c.877C>T	p.Leu293=	Likely_benign	Synonymous SNV
g.45332214T>A	c.876A>T	p.Pro292=	Likely_benign	Synonymous SNV
g.45332217G>A	c.873C>T	p.Arg291=	Likely_benign	Synonymous SNV
g.45332220C>T	c.870G>A	p.Gln290=	Likely_benign	Synonymous SNV
g.45332226G>T	c.864C>A	p.Thr288=	Likely_benign	Synonymous SNV
g.45332232C>A	c.858G>T	p.Val286=	Likely_benign	Synonymous SNV
g.45332232C>T	c.858G>A	p.Val286=	Likely_benign	Synonymous SNV
g.45332235T>G	c.855A>C	p.Thr285=	Likely_benign	Synonymous SNV
g.45332238G>A	c.852C>T	p.Ala284=	Likely_benign	Synonymous SNV
g.45332241C>A	c.849G>T	p.Gly283=	Likely_benign	Synonymous SNV
g.45332244T>C	c.846A>G	p.Leu282=	Likely_benign	Synonymous SNV
g.45332246G>A	c.844C>T	p.Leu282=	Likely_benign	Synonymous SNV
g.45332253G>A	c.837C>T	p.Ala279=	Likely_benign	Synonymous SNV
g.45332256T>C	c.834A>G	p.Ala278=	Likely_benign	Synonymous SNV
g.45332262G>A	c.828C>T	p.Asn276=	Likely_benign	Synonymous SNV
g.45332265G>A	c.825C>T	p.Phe275=	Likely_benign	Synonymous SNV
g.45332280G>A	c.810C>T	p.Ala270=	Likely_benign	Synonymous SNV
g.45332280G>C	c.810C>G	p.Ala270=	Likely_benign	Synonymous SNV
g.45332289C>G	c.801G>C	p.Val267=	Likely_benign	Synonymous SNV
g.45332289C>T	c.801G>A	p.Val267=	Likely_benign	Synonymous SNV
g.45332295C>T	c.795G>A	p.Gln265=	Likely_benign	Synonymous SNV
g.45332301G>A	c.789C>T	p.Ala263=	Likely_benign	Synonymous SNV
g.45332304T>C	c.786A>G	p.Leu262=	Likely_benign	Synonymous SNV
g.45332306G>A	c.784C>T	p.Leu262=	Likely_benign	Synonymous SNV
g.45332307A>G	c.783T>C	p.Gly261=	Likely_benign	Synonymous SNV
g.45332318A>T	c.780-8T>A		Likely_benign	Intronic SNV
g.45332320G>A	c.780-10C>T		Likely_benign	Intronic SNV
g.45332320G>T	c.780-10C>A		Likely_benign	Intronic SNV
g.45332330C>A	c.780-20G>T		Likely_benign	Intronic SNV
g.45332372T>G	c.779+19A>C		Likely_benign	Intronic SNV
g.45332377C>A	c.779+14G>T		Likely_benign	Intronic SNV
g.45332378C>T	c.779+13G>A		Likely_benign	Intronic SNV
g.45332382A>G	c.779+9T>C		Likely_benign	Intronic SNV
g.45332383C>T	c.779+8G>A		Likely_benign	Intronic SNV
g.45332384A>G	c.779+7T>C		Likely_benign	Intronic SNV
g.45332384A>T	c.779+7T>A		Likely_benign	Intronic SNV
g.45332393G>C	c.777C>G	p.Leu259=	Likely_benign	Synonymous SNV
g.45332396C>T	c.774G>A	p.Gln258=	Likely_benign	Synonymous SNV
g.45332405A>G	c.765T>C	p.Val255=	Likely_benign	Synonymous SNV
g.45332411G>A	c.759C>T	p.Thr253=	Likely_benign	Synonymous SNV
g.45332417G>A	c.753C>T	p.Ser251=	Likely_benign	Synonymous SNV
g.45332420G>A	c.750C>T	p.Pro250=	Likely_benign	Synonymous SNV
g.45332429A>G	c.741T>C	p.Gly247=	Likely_benign	Synonymous SNV
g.45332432A>G	c.738T>C	p.Ile246=	Likely_benign	Synonymous SNV
g.45332435G>A	c.735C>T	p.Ala245=	Likely_benign	Synonymous SNV
g.45332435G>T	c.735C>A	p.Ala245=	Likely_benign	Synonymous SNV
g.45332447G>A	c.723C>T	p.Cys241=	Likely_benign	Synonymous SNV
g.45332450C>T	c.720G>A	p.Leu240=	Likely_benign	Synonymous SNV
g.45332452G>A	c.718C>T	p.Leu240=	Likely_benign	Synonymous SNV
g.45332453C>A	c.717G>T	p.Val239=	Likely_benign	Synonymous SNV
g.45332456C>T	c.714G>A	p.Arg238=	Likely_benign	Synonymous SNV
g.45332477C>T	c.693G>A	p.Val231=	Likely_benign	Synonymous SNV
g.45332486T>C	c.684A>G	p.Ala228=	Likely_benign	Synonymous SNV
g.45332486T>G	c.684A>C	p.Ala228=	Likely_benign	Synonymous SNV
g.45332495C>G	c.682-7G>C		Likely_benign	Intronic SNV
g.45332495C>T	c.682-7G>A		Likely_benign	Intronic SNV
g.45332497G>A	c.682-9C>T		Likely_benign	Intronic SNV
g.45332499G>A	c.682-11C>T		Likely_benign	Intronic SNV
g.45332499G>C	c.682-11C>G		Likely_benign	Intronic SNV
g.45332500G>A	c.682-12C>T		Likely_benign	Intronic SNV
g.45332502G>A	c.682-14C>T		Likely_benign	Intronic SNV
g.45332508G>A	c.682-20C>T		Likely_benign	Intronic SNV
g.45332555G>C	c.681+19C>G		Likely_benign	Intronic SNV
g.45332556G>A	c.681+18C>T		Likely_benign	Intronic SNV
g.45332556G>T	c.681+18C>A		Likely_benign	Intronic SNV
g.45332557G>A	c.681+17C>T		Likely_benign	Intronic SNV
g.45332558T>C	c.681+16A>G		Likely_benign	Intronic SNV
g.45332562C>A	c.681+12G>T		Likely_benign	Intronic SNV
g.45332562C>G	c.681+12G>C		Likely_benign	Intronic SNV
g.45332563T>C	c.681+11A>G		Likely_benign	Intronic SNV
g.45332564G>A	c.681+10C>T		Likely_benign	Intronic SNV
g.45332565T>G	c.681+9A>C		Likely_benign	Intronic SNV
g.45332567A>G	c.681+7T>C		Likely_benign	Intronic SNV
g.45332586G>A	c.669C>T	p.Ile223=	Likely_benign	Synonymous SNV
g.45332589A>G	c.666T>C	p.Ser222=	Likely_benign	Synonymous SNV
g.45332592G>A	c.663C>T	p.Ala221=	Likely_benign	Synonymous SNV
g.45332601C>T	c.654G>A	p.Gly218=	Likely_benign	Synonymous SNV
g.45332607T>C	c.648A>G	p.Thr216=	Likely_benign	Synonymous SNV
g.45332607T>G	c.648A>C	p.Thr216=	Likely_benign	Synonymous SNV
g.45332613G>A	c.642C>T	p.Arg214=	Likely_benign	Synonymous SNV
g.45332616C>A	c.639G>T	p.Gly213=	Likely_benign	Synonymous SNV
g.45332616C>T	c.639G>A	p.Gly213=	Likely_benign	Synonymous SNV
g.45332619C>T	c.636G>A	p.Val212=	Likely_benign	Synonymous SNV
g.45332630G>A	c.625C>T	p.Leu209=	Likely_benign	Synonymous SNV
g.45332631G>A	c.624C>T	p.Leu208=	Likely_benign	Synonymous SNV
g.45332634C>T	c.621G>A	p.Gln207=	Likely_benign	Synonymous SNV
g.45332643G>T	c.612C>A	p.Thr204=	Likely_benign	Synonymous SNV
g.45332652T>C	c.603A>G	p.Thr201=	Likely_benign	Synonymous SNV
g.45332655A>G	c.600T>C	p.Arg200=	Likely_benign	Synonymous SNV
g.45332663T>C	c.592A>G	p.Met198Val	Likely_benign	Nonsynonymous SNV
g.45332670C>T	c.585G>A	p.Gly195=	Likely_benign	Synonymous SNV
g.45332673T>G	c.582A>C	p.Leu194=	Likely_benign	Synonymous SNV
g.45332679C>T	c.576G>A	p.Glu192=	Likely_benign	Synonymous SNV
g.45332685C>T	c.570G>A	p.Val190=	Likely_benign	Synonymous SNV
g.45332691A>T	c.568-4T>A		Likely_benign	Intronic SNV
g.45332697G>A	c.568-10C>T		Likely_benign	Intronic SNV
g.45332743C>T	c.567+20G>A		Likely_benign	Intronic SNV
g.45332744C>T	c.567+19G>A		Likely_benign	Intronic SNV
g.45332746T>C	c.567+17A>G		Likely_benign	Intronic SNV
g.45332747C>T	c.567+16G>A		Likely_benign	Intronic SNV
g.45332748C>T	c.567+15G>A		Likely_benign	Intronic SNV
g.45332754T>C	c.567+9A>G		Likely_benign	Intronic SNV
g.45332755C>G	c.567+8G>C		Likely_benign	Intronic SNV
g.45332756C>T	c.567+7G>A		Likely_benign	Intronic SNV
g.45332757C>G	c.567+6G>C		Likely_benign	Intronic SNV
g.45332766C>T	c.564G>A	p.Arg188=	Likely_benign	Synonymous SNV
g.45332768G>T	c.562C>A	p.Arg188=	Likely_benign	Synonymous SNV
g.45332772T>G	c.558A>C	p.Gly186=	Likely_benign	Synonymous SNV
g.45332778C>T	c.552G>A	p.Gln184=	Likely_benign	Synonymous SNV
g.45332781C>T	c.549G>A	p.Leu183=	Likely_benign	Synonymous SNV
g.45332786G>T	c.544C>A	p.Arg182=	Likely_benign	Synonymous SNV
g.45332790G>A	c.540C>T	p.Gly180=	Likely_benign	Synonymous SNV
g.45332793A>G	c.537T>C	p.Arg179=	Likely_benign	Synonymous SNV
g.45332796A>G	c.534T>C	p.Ser178=	Likely_benign	Synonymous SNV
g.45332796A>T	c.534T>A	p.Ser178=	Likely_benign	Synonymous SNV
g.45332802G>A	c.528C>T	p.Tyr176=	Likely_benign	Synonymous SNV
g.45332805G>A	c.525C>T	p.Gly175=	Likely_benign	Synonymous SNV
g.45332808C>T	c.522G>A	p.Leu174=	Likely_benign	Synonymous SNV
g.45332810G>A	c.520C>T	p.Leu174=	Likely_benign	Synonymous SNV
g.45332814A>G	c.516T>C	p.Ala172=	Likely_benign	Synonymous SNV
g.45332826A>G	c.504T>C	p.Asn168=	Likely_benign	Synonymous SNV
g.45332832C>T	c.498G>A	p.Glu166=	Likely_benign	Synonymous SNV
g.45332841G>A	c.496-7C>T		Likely_benign	Intronic SNV
g.45332844G>A	c.496-10C>T		Likely_benign	Intronic SNV
g.45332887C>T	c.495+31G>A		Likely_benign	Intronic SNV
g.45332889T>C	c.495+29A>G		Likely_benign	Intronic SNV
g.45332894C>T	c.495+24G>A		Likely_benign	Intronic SNV
g.45332896C>T	c.495+22G>A		Likely_benign	Intronic SNV
g.45332897C>T	c.495+21G>A		Likely_benign	Intronic SNV
g.45332900C>T	c.495+18G>A		Likely_benign	Intronic SNV
g.45332902C>G	c.495+16G>C		Likely_benign	Intronic SNV
g.45332902C>T	c.495+16G>A		Likely_benign	Intronic SNV
g.45332907G>A	c.495+11C>T		Likely_benign	Intronic SNV
g.45332909G>A	c.495+9C>T		Likely_benign	Intronic SNV
g.45332911C>T	c.495+7G>A		Likely_benign	Intronic SNV
g.45332921C>T	c.492G>A	p.Leu164=	Likely_benign	Synonymous SNV
g.45332924G>A	c.489C>T	p.Ser163=	Likely_benign	Synonymous SNV
g.45332933G>A	c.480C>T	p.Ala160=	Likely_benign	Synonymous SNV
g.45332948T>A	c.465A>T	p.Thr155=	Likely_benign	Synonymous SNV
g.45332951A>G	c.462T>C	p.Pro154=	Likely_benign	Synonymous SNV
g.45332951A>T	c.462T>A	p.Pro154=	Likely_benign	Synonymous SNV
g.45332957C>T	c.456G>A	p.Lys152=	Likely_benign	Synonymous SNV
g.45332964A>G	c.454-5T>C		Likely_benign	Intronic SNV
g.45332965G>A	c.454-6C>T		Likely_benign	Intronic SNV
g.45332969C>G	c.454-10G>C		Likely_benign	Intronic SNV
g.45332969C>T	c.454-10G>A		Likely_benign	Intronic SNV
g.45332972G>A	c.454-13C>T		Likely_benign	Intronic SNV
g.45332973C>T	c.454-14G>A		Likely_benign	Intronic SNV
g.45332976G>A	c.454-17C>T		Likely_benign	Intronic SNV
g.45332977C>T	c.454-18G>A		Likely_benign	Intronic SNV
g.45332979G>A	c.454-20C>T		Likely_benign	Intronic SNV
g.45333081C>G	c.453+16G>C		Likely_benign	Intronic SNV
g.45333081C>T	c.453+16G>A		Likely_benign	Intronic SNV
g.45333083T>C	c.453+14A>G		Likely_benign	Intronic SNV
g.45333084C>T	c.453+13G>A		Likely_benign	Intronic SNV
g.45333090G>A	c.453+7C>T		Likely_benign	Intronic SNV
g.45333106T>C	c.444A>G	p.Gly148=	Likely_benign	Synonymous SNV
g.45333106T>G	c.444A>C	p.Gly148=	Likely_benign	Synonymous SNV
g.45333109G>A	c.441C>T	p.Thr147=	Likely_benign	Synonymous SNV
g.45333112A>G	c.438T>C	p.Tyr146=	Likely_benign	Synonymous SNV
g.45333115G>A	c.435C>T	p.Tyr145=	Likely_benign	Synonymous SNV
g.45333124C>A	c.426G>T	p.Val142=	Likely_benign	Synonymous SNV
g.45333127A>G	c.423T>C	p.Thr141=	Likely_benign	Synonymous SNV
g.45333145C>T	c.405G>A	p.Gln135=	Likely_benign	Synonymous SNV
g.45333150G>A	c.400C>T	p.Leu134=	Likely_benign	Synonymous SNV
g.45333157C>T	c.393G>A	p.Glu131=	Likely_benign	Synonymous SNV
g.45333163G>A	c.387C>T	p.Val129=	Likely_benign	Synonymous SNV
g.45333169C>G	c.381G>C	p.Val127=	Likely_benign	Synonymous SNV
g.45333174G>T	c.380-4C>A		Likely_benign	Intronic SNV
g.45333178A>G	c.380-8T>C		Likely_benign	Intronic SNV
g.45333182G>A	c.380-12C>T		Likely_benign	Intronic SNV
g.45333182G>C	c.380-12C>G		Likely_benign	Intronic SNV
g.45333183G>A	c.380-13C>T		Likely_benign	Intronic SNV
g.45333184G>A	c.380-14C>T		Likely_benign	Intronic SNV
g.45333188G>A	c.380-18C>T		Likely_benign	Intronic SNV
g.45333190A>G	c.380-20T>C		Likely_benign	Intronic SNV
g.45333229C>T	c.379+56G>A		Likely_benign	Intronic SNV
g.45333265C>T	c.379+20G>A		Likely_benign	Intronic SNV
g.45333273A>C	c.379+12T>G		Likely_benign	Intronic SNV
g.45333277G>A	c.379+8C>T		Likely_benign	Intronic SNV
g.45333277G>C	c.379+8C>G		Likely_benign	Intronic SNV
g.45333277G>T	c.379+8C>A		Likely_benign	Intronic SNV
g.45333278T>C	c.379+7A>G		Likely_benign	Intronic SNV
g.45333289A>G	c.375T>C	p.Tyr125=	Likely_benign	Synonymous SNV
g.45333292T>A	c.372A>T	p.Ala124=	Likely_benign	Synonymous SNV
g.45333292T>C	c.372A>G	p.Ala124=	Likely_benign	Synonymous SNV
g.45333295C>A	c.369G>T	p.Arg123=	Likely_benign	Synonymous SNV
g.45333295C>T	c.369G>A	p.Arg123=	Likely_benign	Synonymous SNV
g.45333297G>T	c.367C>A	p.Arg123=	Likely_benign	Synonymous SNV
g.45333306G>A	c.358C>T	p.Leu120=	Likely_benign	Synonymous SNV
g.45333307G>A	c.357C>T	p.Asp119=	Likely_benign	Synonymous SNV
g.45333329C>A	c.340-5G>T		Likely_benign	Intronic SNV
g.45333331A>G	c.340-7T>C		Likely_benign	Intronic SNV
g.45333393C>A	c.339+20G>T		Likely_benign	Intronic SNV
g.45333396G>A	c.339+17C>T		Likely_benign	Intronic SNV
g.45333397C>T	c.339+16G>A		Likely_benign	Intronic SNV
g.45333403G>C	c.339+10C>G		Likely_benign	Intronic SNV
g.45333405C>T	c.339+8G>A		Likely_benign	Intronic SNV
g.45333415G>T	c.337C>A	p.Arg113=	Likely_benign	Synonymous SNV
g.45333416T>C	c.336A>G	p.Arg112=	Likely_benign	Synonymous SNV
g.45333425T>C	c.327A>G	p.Pro109=	Likely_benign	Synonymous SNV
g.45333430G>A	c.322C>T	p.Leu108=	Likely_benign	Synonymous SNV
g.45333431G>A	c.321C>T	p.Asp107=	Likely_benign	Synonymous SNV
g.45333434C>T	c.318G>A	p.Arg106=	Likely_benign	Synonymous SNV
g.45333437T>C	c.315A>G	p.Lys105=	Likely_benign	Synonymous SNV
g.45333446G>A	c.306C>T	p.Asp102=	Likely_benign	Synonymous SNV
g.45333455G>A	c.297C>T	p.Ser99=	Likely_benign	Synonymous SNV
g.45333461C>T	c.291G>A	p.Leu97=	Likely_benign	Synonymous SNV
g.45333463G>A	c.289C>T	p.Leu97=	Likely_benign	Synonymous SNV
g.45333467C>T	c.285G>A	p.Gly95=	Likely_benign	Synonymous SNV
g.45333473G>A	c.279C>T	p.Phe93=	Likely_benign	Synonymous SNV
g.45333476G>T	c.276C>A	p.Ala92=	Likely_benign	Synonymous SNV
g.45333479T>C	c.273A>G	p.Thr91=	Likely_benign	Synonymous SNV
g.45333488A>G	c.264T>C	p.Ala88=	Likely_benign	Synonymous SNV
g.45333494G>A	c.258C>T	p.Asp86=	Likely_benign	Synonymous SNV
g.45333497T>C	c.255A>G	p.Arg85=	Likely_benign	Synonymous SNV
g.45333503T>A	c.249A>T	p.Leu83=	Likely_benign	Synonymous SNV
g.45333503T>C	c.249A>G	p.Leu83=	Likely_benign	Synonymous SNV
g.45333505G>A	c.247C>T	p.Leu83=	Likely_benign	Synonymous SNV
g.45333518G>A	c.234C>T	p.Val78=	Likely_benign	Synonymous SNV
g.45333524G>A	c.228C>T	p.Ala76=	Likely_benign	Synonymous SNV
g.45333530C>T	c.222G>A	p.Leu74=	Likely_benign	Synonymous SNV
g.45333536C>T	c.216G>A	p.Val72=	Likely_benign	Synonymous SNV
g.45333537A>T	c.215T>A	p.Val72Glu	Likely_benign	Nonsynonymous SNV
g.45333539C>T	c.213G>A	p.Glu71=	Likely_benign	Synonymous SNV
g.45333545C>T	c.207G>A	p.Pro69=	Likely_benign	Synonymous SNV
g.45333554G>A	c.198C>T	p.Ala66=	Likely_benign	Synonymous SNV
g.45333557C>T	c.195G>A	p.Leu65=	Likely_benign	Synonymous SNV
g.45333566T>C	c.186A>G	p.Pro62=	Likely_benign	Synonymous SNV
g.45333575A>G	c.177T>C	p.Pro59=	Likely_benign	Synonymous_SNV
g.45333584A>G	c.168T>C	p.Ala56=	Likely_benign	Synonymous_SNV
g.45333587A>G	c.165T>C	p.Ile55=	Likely_benign	Synonymous_SNV
g.45333593C>T	c.159G>A	p.Gly53=	Likely_benign	Synonymous_SNV
g.45333596T>C	c.158-2A>G		Likely_benign	Splicing
g.45333596T>G	c.158-2A>C		Likely_benign	Splicing
g.45333608G>A	c.158-14C>T		Likely_benign	Intronic SNV
g.45333615G>T	c.158-21C>A		Likely_benign	Intronic SNV
g.45333616G>A	c.158-22C>T		Likely_benign	Intronic SNV
g.45333623G>A	c.158-29C>T		Likely_benign	Intronic SNV
g.45333636G>A	c.158-42C>T		Likely_benign	Intronic SNV
g.45333899T>C	c.158-305A>G		Likely_benign	Intronic SNV
g.45334240C>T	c.157+151G>A		Likely_benign	Intronic SNV
g.45334371G>A	c.157+20C>T		Likely_benign	Intronic SNV
g.45334371G>C	c.157+20C>G		Likely_benign	Intronic SNV
g.45334377A>G	c.157+14T>C		Likely_benign	Intronic SNV
g.45334378C>T	c.157+13G>A		Likely_benign	Intronic SNV
g.45334379C>A	c.157+12G>T		Likely_benign	Intronic SNV
g.45334379C>G	c.157+12G>C		Likely_benign	Intronic SNV
g.45334380T>C	c.157+11A>G		Likely_benign	Intronic SNV
g.45334381A>G	c.157+10T>C		Likely_benign	Intronic SNV
g.45334382G>T	c.157+9C>A		Likely_benign	Intronic SNV
g.45334410G>T	c.138C>A	p.Ala46=	Likely_benign	Synonymous SNV
g.45334422G>A	c.126C>T	p.Asn42=	Likely_benign	Synonymous SNV
g.45334428A>T	c.120T>A	p.Ala40=	Likely_benign	Synonymous SNV
g.45334431A>G	c.117T>C	p.His39=	Likely_benign	Synonymous SNV
g.45334458T>C	c.90A>G	p.Ala30=	Likely_benign	Synonymous SNV
g.45334461C>T	c.87G>A	p.Gln29=	Likely_benign	Synonymous SNV
g.45334467C>T	c.81G>A	p.Arg27=	Likely_benign	Synonymous SNV
g.45334476A>G	c.72T>C	p.Ser24=	Likely_benign	Synonymous SNV
g.45334479T>C	c.69A>G	p.Gly23=	Likely_benign	Synonymous SNV
g.45334482C>G	c.66G>C	p.Val22=	Likely_benign	Synonymous SNV
g.45334482C>T	c.66G>A	p.Val22=	Likely_benign	Synonymous SNV
g.45334485G>A	c.63C>T	p.Ala21=	Likely_benign	Synonymous SNV
g.45334485G>T	c.63C>A	p.Ala21=	Likely_benign	Synonymous SNV
g.45334488T>G	c.60A>C	p.Ala20=	Likely_benign	Synonymous SNV
g.45334494T>C	c.54A>G	p.Pro18=	Likely_benign	Synonymous SNV
g.45334518C>A	c.37-7G>T		Likely_benign	Intronic SNV
g.45334521A>G	c.37-10T>C		Likely_benign	Intronic SNV
g.45334524G>C	c.37-13C>G		Likely_benign	Intronic SNV
g.45334525A>C	c.37-14T>G		Likely_benign	Intronic SNV
g.45334526C>T	c.37-15G>A		Likely_benign	Intronic SNV
g.45334527C>G	c.37-16G>C		Likely_benign	Intronic SNV
g.45334527C>T	c.37-16G>A		Likely_benign	Intronic SNV
g.45338274G>A	c.36+1945C>T		Likely_benign	Intronic SNV
g.45338283C>T	c.36+1936G>A		Likely_benign	Intronic SNV
g.45339498G>A	c.36+721C>T		Likely_benign	Intronic SNV
g.45334523dup	c.37-12dup		Benign	Duplication
g.45338754dup	c.36+1465dup		Benign	Duplication
g.45338747_45338748insG	c.36+1471_36+1472insC		Benign	Insertion
g.45338751_45338752insGT	c.36+1468_36+1469insAC		Benign	Insertion
g.45338752_45338753insGT	c.36+1467_36+1468insAC		Benign	Insertion
g.45338755_45338756del	c.36+1464_36+1465del		Benign	Deletion
g.45338755del	c.36+1464del		Benign	Deletion
g.45338758dup	c.36+1461dup		Benign	Duplication
g.45338762dup	c.36+1457dup		Benign	Duplication
g.45329293del	c.*17del		Likely_benign	Deletion
g.45329442dup	c.1510-5dup		Likely_benign	Duplication
g.45331482_45331483delinsAA	c.1251_1252delinsTT	p.Leu417_Leu418=	Likely_benign	Substitution
g.45331647del	c.1177+16del		Likely_benign	Deletion
g.45332330del	c.780-20del		Likely_benign	Deletion
g.45332506_45332507del	c.682-18_682-17del		Likely_benign	Deletion
g.45332745del	c.567+20del		Likely_benign	Deletion
g.45332981_45332982del	c.454-22_454-21del		Likely_benign	Deletion
g.45333278del	c.379+7del		Likely_benign	Deletion
g.45334517dup	c.37-4dup		Likely_benign	Duplication
g.45334518del	c.37-7del		Likely_benign	Deletion
g.45334522_45334523del	c.37-9_37-8del		Likely_benign	Deletion
