# Supplementary material for: Evolutionary Origin of MUTYH Germline Pathogenic Variations in Modern Humans
Source: Biomolecules. 2023 Feb 24;13(3):429. doi: 10.3390/biom13030429 (PMC10046817; doi:10.3390/biom13030429)
Supplement: Supplementary file 1 [file biomolecules-13-00429-s001.zip › Table S2. Distribution of human germline MUTYH PVs in other species.xlsx]

## Sheet: Sheet1
Supplementary Table S2. Distribution of human germline MUTYH PVs in other species
		ClinvarGenomic change	g.45332080G>A	g.45333321C>A	g.45333412C>T	g.45331503G>A	g.45331835G>A	g.45331850C>A	g.45333562del	g.45332489C>T	g.45332636G>A	g.45333429A>G	g.45331198del	g.45331479G>A	g.45331529G>A	g.45331556C>T	g.45331558T>C	g.45331676G>A	g.45331712G>A	g.45331838_45331839del	g.45332022C>T	g.45332049G>T	g.45332204G>A	g.45332401G>A	g.45332412del	g.45332440G>A	g.45332446G>A	g.45332457C>T	g.45332473C>T	g.45332639G>A	g.45332832del	g.45333423C>T	g.45333436G>C	g.45333583C>A	g.45334505T>C
		ID	140876	487453	646649	406824	127835	1072724	419735	581889	233460	577118	5295	654529	142604	5294	141282	156509	818408	1364709	1348024	569689	1068517	246369	1441468	143003	41761	406867	826814	1368442	496103	630488	849076	582666	641313
		Number of shared variants	6	5	4	3	3	3	3	2	2	2	1	1	1	1	1	1	1	1	1	1	1	1	1	1	1	1	1	1	1	1	1	1	1
Primate 2	Human Alteration		a	a	t	a	a	a	g	t	a	g	t	a	a	t	c	a	a	c	t	t	a	a	a	a	a	t	t	a	a	t	c	a	c
	Human(Ref hg38)		g	c	c	g	g	c	gc	c	g	a	tg	g	g	c	t	g	g	cca	c	g	g	g	ag	g	g	c	c	g	ac	c	g	c	t
	Chimp		g	c	c	g	g	c	gc	c	g	a	tg	g	g	c	t	g	g	ccg	c	g	g	g	ag	g	g	c	c	g	ac	c	g	c	t
	Gorilla		g	c	c	g	g	c	gc	c	g	a	tg	g	g	c	t	g	g	cca	c	g	g	g	ac	g	g	c	c	g	ac	c	g	c	t
	Orangutan	2	g	c	c	g	g	c	ac	N	N	a	tg	g	g	c	t	g	g	cca	c	g	g	g	a	g	g	c	N	N	a	c	g	c	t
	Gibbon		g	c	c	g	g	c	gc	c	g	a	tg	g	g	c	t	g	g	cca	c	a	g	N	NN	N	N	N	N	g	ac	c	g	c	t
	Rhesus		g	c	c	g	g	c	gc	c	g	a	tg	g	g	c	t	g	g	cca	c	g	g	g	ag	g	g	c	c	g	ac	c	g	t	t
	Crabeating macaque		g	c	c	g	g	c	gc	c	g	a	tg	g	g	c	t	g	g	cca	c	g	g	g	ag	g	g	c	c	g	ac	c	g	t	t
	Baboon		g	c	c	g	g	c	gc	c	g	a	tg	g	g	c	t	g	g	cca	c	g	g	g	ag	g	g	c	c	g	ac	c	g	t	t
	Green monkey		g	c	c	g	g	c	gc	c	g	a	tg	g	g	c	t	g	g	cca	c	g	g	g	ag	g	g	c	c	g	ac	c	g	t	t
	Marmoset		g	c	c	g	g	c	gc	c	g	a	tg	g	g	c	t	g	g	cca	c	a	g	g	ag	g	g	c	c	g	ac	c	g	c	t
	Squirrel monkey		g	c	c	t	g	c	gc	c	g	a	tg	g	g	c	t	g	g	cca	c	a	g	g	ag	g	g	c	c	g	ac	c	g	c	t
	Bushbaby		g	c	c	t	g	c	ac	c	g	a	tg	g	g	c	t	g	g	tca	c	a	g	g	ac	g	g	c	c	t	ac	c	g	c
Euarchontoglires 6	Chinese tree shrew		g	c	c	g	g	c	gc	c	g	a	tg	g	g	c	t	g	g	tca	c	g	g	g	gc	g	g	c	c	g	ac	c	g	c	t
	Squirrel	1	t	c	c	g	t	c	gt	c	g	a	ta	g	g	c	t	g	g	cca	c	t	g	g	ag	g	g	c	c	g	ac	c	g	c	t
	Lesser Egyptian jerboa	1	a	c	c	g	g	c	==	c	g	a	tg	g	g	c	t	g	g	tca	c	g	g	g	aa	g	g	c	c	g	ac	c	g	==	=
	Prairie vole		g	c	c	g	g	c	gc	c	g	a	tg	g	g	c	t	g	g	cta	c	g	g	c	ac	g	g	c	c	g	ac	c	g	c	t
	Chinese hamster	1	a	c	c	c	g	c	gc	c	g	a	ta	g	g	c	t	g	g	cta	c	g	g	g	aa	g	g	c	c	g	ac	c	g	c	t
	Golden hamster	1	a	t	c	g	g	c	gc	c	g	a	ta	g	g	c	t	g	g	cca	c	g	g	g	ga	g	g	c	c	g	ac	c	g	c	t
	Mouse		g	t	c	g	g	c	gc	c	g	a	ta	g	g	c	t	g	g	cta	c	g	g	g	ag	g	g	c	c	g	ac	c	g	c	t
	Rat		g	t	c	g	g	c	gc	c	g	a	ta	g	g	c	t	g	g	cta	c	g	g	g	aa	g	g	c	c	g	ac	c	g	c	t
	Naked molerat		g	c	c	g	g	c	gc	c	t	a	tg	g	g	c	t	g	g	cca	c	g	t	g	ag	g	g	c	c	g	ac	c	g	c	t
	Guinea pig		t	c	c	g	g	c	gc	c	t	a	tg	g	g	c	t	g	g	cca	c	g	c	g	ag	g	g	c	c	g	ac	c	g	c	t
	Chinchilla		g	c	c	g	g	c	gc	c	t	a	tg	g	g	c	t	g	g	cca	c	g	t	g	ag	g	g	c	c	g	ac	c	g	c	t
	Brushtailed rat	1	g	c	c	g	g	c	gc	c	t	a	ta	g	g	c	t	g	g	cca	c	g	t	g	aa	g	g	c	c	g	ac	c	g	t	c
	Rabbit	1	g	c	c	g	g	c	gc	c	g	a	t	g	g	c	t	g	g	cca	c	g	g	g	gg	g	g	c	c	g	ac	c	g	c	t
	Pika		g	c	c	g	g	c	gc	c	g	a	tg	g	g	c	t	g	g	cca	c	g	t	g	gg	g	g	c	c	g	ac	c	g	c	t
Laurasiatheria 5	Pig	1	g	c	c	g	g	c	gc	t	g	a	tg	g	g	c	t	g	g	ccg	c	g	g	g	ag	g	g	c	a	g	ac	c	g	c	t
	Alpaca		g	c	c	g	g	c	gc	c	g	a	tg	g	g	c	t	g	g	cca	c	g	g	g	ag	g	g	c	c	g	ac	c	g	t	t
	Bactrian camel		g	c	c	g	g	c	gc	c	g	a	tg	g	g	c	t	g	g	cca	c	g	g	g	ag	g	g	c	c	g	ac	c	g	c	t
	Dolphin	1	g	c	c	g	g	c	gc	c	a	a	tg	g	g	c	t	g	g	cca	c	g	g	g	ag	g	g	c	c	g	ac	c	g	c	t
	Killer whale	1	g	c	c	g	g	c	gc	c	a	a	tg	g	g	c	t	g	g	cca	c	g	g	g	ag	g	g	c	c	g	ac	c	g	c	t
	Tibetan antelope		g	c	c	g	g	c	cc	c	g	a	tg	g	g	c	t	g	g	cca	c	g	g	g	ag	g	g	c	c	g	ac	c	g	c	t
	Cow		g	c	c	g	g	c	cc	c	g	a	tg	g	g	c	t	g	g	cca	c	g	g	g	ag	g	g	c	c	g	ac	c	g	c	t
	Sheep		g	c	c	g	g	c	cc	c	g	a	tg	g	g	c	t	g	g	cca	c	g	g	g	ag	g	g	c	c	g	ac	c	g	c	t
	Domestic goat		g	c	c	g	g	c	cc	c	g	a	tg	g	g	c	t	g	g	cca	c	g	g	g	ag	g	g	c	c	g	ac	c	g	c	t
	Horse		g	c	c	g	g	c	gc	c	g	a	tg	g	g	c	t	g	g	cca	c	g	g	g	ag	g	g	c	c	g	ac	c	g	c	t
	White rhinoceros		g	c	c	g	g	c	gc	c	g	a	ta	g	g	c	t	g	g	cca	c	g	g	g	aa	g	g	c	c	g	ac	c	g	c	t
	Cat		g	c	c	g	g	c	gc	c	t	a	tg	g	g	c	t	g	g	cca	c	g	g	g	aa	g	g	c	c	g	ac	c	g	t	t
	Dog		g	c	c	g	g	c	gc	c	g	a	tg	g	g	c	t	g	g	tcg	c	g	g	g	ag	g	g	c	c	g	ac	c	g	c	t
	Ferret		g	c	c	g	g	c	gt	c	g	a	tg	c	g	c	t	g	g	ccc	c	g	g	g	ag	g	g	c	c	g	ac	c	g	c	t
	Panda		g	c	c	g	g	c	gc	c	g	a	tg	g	g	c	t	g	g	ccc	c	g	g	g	ag	g	g	c	c	g	ac	c	g	c	t
	Pacific walrus		g	c	c	g	g	c	gc	c	g	a	tg	g	g	c	t	g	g	ccc	c	g	g	g	ag	g	g	c	c	g	ac	c	g	c	t
	Weddell seal		g	c	c	g	g	c	gc	c	g	a	tg	g	g	c	t	g	g	ccc	c	g	g	g	ag	g	g	c	c	g	ac	c	g	c	t
	Black flyingfox	1	a	c	c	g	g	c	gc	c	g	a	tg	g	g	c	t	g	g	cca	c	g	g	g	ag	g	g	c	c	g	ac	c	g	c	t
	Megabat	1	a	N	N	g	g	c	NN	c	N	N	tg	g	g	c	t	g	g	cca	c	g	g	g	ag	g	g	c	c	N	NN	N	N	NN	t
	Big brown bat		g	c	c	g	g	c	gc	c	g	a	tg	g	g	c	t	g	g	cca	c	g	g	g	aa	g	g	c	c	g	ac	c	g	c	t
	David's myotis (bat)		g	c	c	g	g	c	gc	c	g	a	tg	g	g	c	t	g	g	cca	c	g	g	g	aa	g	g	c	c	g	ac	c	g	c	t
	Little brown bat		g	c	c	g	g	c	gc	c	g	a	tg	g	g	c	t	g	g	cca	c	g	g	g	aa	g	g	c	c	g	ac	c	g	c	t
	Hedgehog		g	c	c	t	g	c	gt	c	g	a	tg	g	g	c	t	g	g	cca	c	a	g	g	ag	g	g	c	c	g	ac	c	t	t	t
	Shrew		g	=	c	g	g	c	gt	c	g	a	ta	g	g	c	t	g	g	cca	c	g	g	g	ac	g	g	c	c	g	ac	c	g	g	t
	Starnosed mole		t	t	c	g	g	c	gc	c	g	a	tg	g	g	c	t	g	g	cca	c	g	g	g	ag	g	g	c	c	c	ac	c	g	c	t
Afrotheria 1	Elephant		g	c	c	g	g	c	ac	c	g	a	tg	g	g	c	t	g	g	cca	c	g	g	g	ag	g	g	c	c	g	ac	c	g	g	t
	Cape elephant shrew	1	g	c	c	g	g	c	ac	c	g	a	tg	g	g	c	t	g	g	cca	c	g	g	g	ag	g	g	c	c	g	ac	c	g	a	t
	Manatee		g	c	c	g	g	c	ac	c	g	a	ta	g	g	c	t	g	g	cca	c	g	g	g	ag	g	g	c	c	g	ac	c	g	c	t
	Cape golden mole		g	c	c	g	g	c	ac	c	g	a	tg	g	g	c	t	g	g	ccg	c	g	g	g	ag	g	g	c	c	g	ac	c	g	g	t
	Tenrec		c	c	c	g	g	c	ac	c	g	a	tg	g	g	c	t	g	g	cca	c	g	g	g	tg	g	g	c	c	g	NN	c	g	g	t
	Aardvark		t	c	c	g	g	c	ac	c	g	a	ta	g	g	c	t	g	g	cca	c	g	g	g	ag	g	g	c	c	g	ac	c	g	g	t
Mammal 8	Armadillo		g	c	c	g	g	c	ac	c	g	a	tg	g	g	c	t	g	g	cca	c	g	g	g	aa	g	g	c	c	g	ac	c	g	c	t
	Opossum		t	c	c	c	g	c	gc	c	t	a	tg	t	g	c	tggc	g	g	gcg	c	c	c	g	ag	g	g	c	c	g	ac	c	g	==	=
	Tasmanian devil	2	t	t	c	a	a	c	gc	c	t	a	tg	t	g	c	t	g	g	cca	c	a	c	g	ag	g	g	c	c	g	ac	c	g	t	=
	Wallaby	2	t	c	c	a	a	c		c	t	a	ta	t	g	c	t	g	g	cca	c	a	c	g	ag	g	g	c	c	g	==	c	g
	Platypus	4	=	c	t	g	g	c	ac	c	t	g	tt	c	g	c	tgcccgcggtgg	g	g	ccc	=	=	c	g	ac	g	g	c	c	g	ac	t	c	==	=
Aves 14	Rock pigeon	3	c	c	c	c	c		==	t	t	a	tg	c	g	c	t	g	g	cca	c	g	c	g	cc	a	a	c	c	g	ac	c	g	==	=
	Saker falcon	1	t	a	c	c	c		==	c	=	=	tg	c	g	c	t	g	g	cca	c	a	c	c	gc	g	g	c	c	=	ac	=	=	==	=
	Peregrine falcon	1	t	a	c	c	c		==	c	=	a	tg	c	g	c	t	g	g	cca	c	a	c	c	gc	g	g	c	c	=	ac	c	g	==	=
	Collared flycatcher		t	g	c	c	c	=	g=	c	t	a	tg	c	g	c	t	g	g	cca	c	a	c	c	ga	g	g	c	c	g	ac	c	g	==	=
	Whitethroated sparrow	1	t	g	t	c	c	=	==	c	t	a	tg	c	g	c	t	g	t	cca	c	a	c	c	gc	g	g	c	c	g	ac	c	g	==	=
	Medium ground finch	2	t	g	t	c	c		g	c	t	a	tg	c	g	c	t	g	t	cca	c	a	c	c	gc	g	g	c	c	g	ac	c	g	==	=
	Zebra finch	1	t	g	c	c	c	=	g	c	t	a	tg	c	g	c	t	g	g	cca	c	a	c	c	gc	g	g	c	c	g	ac	c	g	==	=
	Tibetan ground jay	1	t	g	t	c	c	=	g=	c	t	a	tg	c	g	c	t	g	g	cca	c	a	c	c	gc	g	g	c	c	g	ac	c	g	==	=
	Budgerigar	2	t	c	c	g	c		==	c	t	a	tg	c	g	c	t	g	a	cca	c	a	c	c	gc	t	g	t	c	g	ac	c	g	==	=
	Parrot	2	t	c	c		c			c	t	a	tg		a	c	c	g	g	cca	c	a	c	c	gc	g	g	c	c	g	ac	c	g
	Scarlet macaw		t	c	=	c	c		==	c	t	=	tg	c	g	c	t	g	g	cca	c	a	c	c	gc	g	g	c	c	g	ac	=	=	==	=
	Mallard duck		t	=	=	c	c		==	c	t	=	tg	c	g	c	t	g	g	cca	c	a	c	c	gg	g	g	c	c	g	ac	=	=	==	=
	Chicken		g	=	c	c	c		==	c	t	a	tg	c	g	c	t	g	g	cca	c	a	c	t	gc	g	g	c	c	g	ac	c	g	==	=
	Turkey		g	c	c	c	c		==	c	t	a	tg	c	g	c	t	g	g	cca	c	a	c	t	gc	g	g	c	c	g	ac	c	g	==	=
Sarcopterygii 8	American alligator	1	c	c	c	g	t	=	g	c	t	a	tg	g		c	t	g	t	ccg			c	c	gg	g	g	c	c	g	ac	c	g	==	=
	Green seaturtle	1	=	a	c		t	=	==	c	t	a	tg					g	t	cct	=	=	c	t	gc	g	g	c	c	g	ac	c	g	==	=
	Painted turtle	4	=	a	c		t	=	==	c	t	g	tg	a		t	t	g	t	cct	=	=	c	c	gc	g	g	c	c	g	ac	c	g	==	=
	Chinese softshell turtle	1		=	c	=	t		==	c	t	a	tg	=		g	g	a	g	ccc	c			t	gc	g	g	c	c	g	ac	c	g	==	=
	Spiny softshell turtle		t	=	c					c	t	a									c	a	c	c	gc	g	g	c	c	g	==	c	g
	Lizard		=	t	c	t	t	=	==	c	t	a	ta	c	g	c	t	g		cct	=	=	c	c	gc	g	g	c	c	g	ac	c	g	==	=
	X. tropicalis	1	=	=	c	g	a	c	==	c	t	a	tg	g	g	c	t	g	t	cca	=	=	c	c	gc	g	g	c	c	g	ac	c	t	==	=
	Coelacanth		=	c		t	t	=		=	t			c	g	c	tg	g	t	cct	=	=	t	=	==	=	=	=	=	g	==
Fish 12	Tetraodon		t	c	c	c	g	g		c	t	a	tg	c	g	c	t	g	t	tc	c	c	g	c	ac	t	g	c	c	g	ac	c	t
	Fugu		g	=	c	c	g	g		c	t	a	tg	c	g	c	t	g	g	tc	c	c	g	c	gt	t	g	c	c	g	ac	c	t
	Yellowbelly pufferfish		g	=	c	n	g	g		c	t	a	tg	c	g	c	t	g	g	tc	c	c	g	c	gt	t	g	c	c	g	ac	c	t
	Nile tilapia		t	=	c	t	g	=		c	t	a	tg	c	g	c	t	g	t	tc	g	a	g	c	gc	t	g	c	c	g	ac	c	t
	Princess of Burundi		=	=	c	t	g	=		c	t	a	tg	c	g	c	t	g	t	tc==	=	=	g	c	gc	t	g	c	c	g	ac	c	t
	Burton's mouthbreeder		t	=	c	t	g	=		c	t	a	tg	c	g	c	t	g	t	tc	g	a	g	t	gc	t	g	c	c	g	ac	c	t
	Zebra mbuna		t	=	c		g			c	t	a						g	t	tc	g	a	g	c	gc	t	g	c	c	g	ac	c	t
	Pundamilia nyererei		t	=	c	t	g	=		c	t	a	tg	c	g	c	t	g	t	tc	g	a	g	c	gc	t	g	c	c	g	ac	c	t
	Medaka		g	c	c	c	t	g		c	t	a	tg	g	g	c	t	g	t	tc	g	c	g	g	gc	t	g	c	c	g	ac	c	g
	Southern platyfish	1	g	=	c	c	g	a		c	t	a	tg	c	g	c	t	g	t	tc		c	g	c	gc	t	g	c	c	g	ac	c	t
	Stickleback	1	=	=	c	a	g	=		c	t	a	tg	c	g	c	t	g	t	tc	=	=	g	c	gc	t	g	c	c	g	ac	c	t
	Atlantic cod	2	=	a	c	c	g	a	a	c	t	a	tg	c	g	c	t	g	g	acgg	=	=	g	c	gc	t	g	c	c	g	ac	c	t	g
	Zebrafish	5	a			t	g	a		c	t		tg	c	g	c	t	g	g	c	t	c	g	c	gc	g	g	c	c	a	ac
	Mexican tetra (cavefish)	1	=	=	=	t	=	=		c	t	a	ta	c	g	c	t	g	t	====	=	=	a	c	ac	g	g	c	c	g	ac	c	t
	Spotted gar	2	=	=	c	=	g	=	==	c	t	a	ca	=	=	=	============	g	t	c===	=	=	g	a	tc			g	t	c	ac	c	t	==	=
	Lamprey
"-": No bases in the aligned species.
"=": Aligning species has one or more unalignable bases in the gap region.
N：uncertainty in alignment
Blank: no alignment
