# Supplementary material for: Evolutionary Origin of MUTYH Germline Pathogenic Variations in Modern Humans
Source: Biomolecules. 2023 Feb 24;13(3):429. doi: 10.3390/biom13030429 (PMC10046817; doi:10.3390/biom13030429)
Supplement: Supplementary file 1 [file biomolecules-13-00429-s001.zip › Table S3. Distribution of human germline MUTYH BVs in other species.xlsx]

## Sheet: Sheet1
Supplementary Table S3. Distribution of human germline MUTYH BVs in other species
		ClinvarGenomic change	g.45331287C>A	g.45332036G>A	g.45331773G>A	g.45332265G>A	g.45332465G>A	g.45332586G>A	g.45332592G>A	g.45332979G>A	g.45334485G>A	g.45331209G>A	g.45331868G>A	g.45333115G>A	g.45332976G>A	g.45331354G>A	g.45331525G>A	g.45332564G>A	g.45331519G>A	g.45332306G>A	g.45329414G>A	g.45331194G>A	g.45333090G>A	g.45331407G>A	g.45331830G>A	g.45332972G>A	g.45333494G>A	g.45334371G>A	g.45331429G>A	g.45331563G>A	g.45331826G>A	g.45331254G>A	g.45331352G>A	g.45331554G>A	g.45331812G>A	g.45331854G>A	g.45332262G>A	g.45332411G>A	g.45333473G>A	g.45331453G>A	g.45331257G>A	g.45331565G>A	g.45331749G>A	g.45331701G>A	g.45332697G>A	g.45329348G>A	g.45332208G>A	g.45332214T>A	g.45332907G>A
		ID	511162	135993	215796	533322	184309	379035	753134	919037	186528	182701	492066	1532162	1604191	379594	439220	1653892	818637	238354	464701	184281	1156647	387730	922692	492043	383376	391822	464687	492004	479987	187067	1597061	1536282	391079	533323	1158149	414155	479998	230692	798733	1616760	1130767	185529	1645860	392421	479986	1652706	1557823
		Number of shared variants	53	51	49	48	46	45	45	42	41	39	39	38	35	34	33	33	32	29	28	28	28	27	27	24	24	24	23	23	21	20	20	20	20	20	20	19	19	18	18	18	18	17	17	16	16	16	16
Primate 295	Human Alteration		a	a	a	a	a	a	a	a	a	a	a	a	a	a	a	a	a	a	a	a	a	a	a	a	a	a	a	a	a	a	a	a	a	a	a	a	a	a	a	a	a	a	a	a	a	a	a
	Human(Ref hg38)		c	g	g	g	g	g	g	g	g	g	g	g	g	g	g	g	g	g	g	g	g	g	g	g	g	g	g	g	g	g	g	g	g	g	g	g	g	g	g	g	g	g	g	g	g	t	g
	Chimp	8	c	g	g	g	g	g	g	N	g	g	g	g	N	g	g	g	g	g	g	g	g	g	g	N	g	g	g	g	g	g	g	g	g	g	g	g	g	g	g	g	g	g	g	g	g	t	g
	Gorilla	9	c	g	g	g	g	g	g	g	g	g	g	g	g	g	g	g	g	g	g	g	g	g	g	g	g	g	g	g	g	g	g	g	g	g	g	g	g	g	g	g	g	g	g	g	g	t	g
	Orangutan	16	c	g	g	g	g	N	N	g	g	g	g	g	g	g	g	N	a	g	g	a	g	a	g	g	g	g	g	g	g	g	g	g	g	g	g	g	g	g	g	g	g	g	NNN	g	g	t	g
	Gibbon	14	a	g	g	g	N	g	g	g	g	c	g	g	g	a	g	g	g	g	g	g	g	a	g	g	g	g	g	g	g	g	g	g	g	g	g	N	g	g	g	g	g	a	g	g	g	t	g
	Rhesus	25	a	a	g	g	g	g	g	g	g	g	a	g	g	g	g	g	g	g	g	g	g	g	g	g	g	g	g	g	a	g	a	g	a	g	g	g	g	g	g	g	a	g	g	g	g	t	g
	Crabeating macaque	25	a	a	g	g	g	g	g	g	g	g	a	g	g	g	g	g	g	g	g	g	g	g	g	g	g	g	g	g	a	g	a	g	a	g	g	g	g	g	g	g	a	g	g	g	g	t	g
	Baboon	18	a	a	g	g	g	g	g	g	g	g	a	g	g	g	g	g	g	g	g	g	g	g	g	g	g	g	g	g	a	g	a	g	a	g	g	g	g	g	g	g	a	g	g	g	g	t	g
	Green monkey	23	a	a	g	g	a	a	g	g	g	g	a	g	g	g	g	g	g	g	g	g	g	a	g	g	g	g	g	g	a	g	a	g	a	g	g	g	g	g	g	g	a	g	g	g	g	t	g
	Marmoset	40	a	g	g	g	g	a	g	g	g	a	g	g	g	g	a	g	g	g	g	a	g	g	g	g	g	a	g	g	g	a	g	g	g	g	g	t	g	g	g	g	g	g	g	g	g	t	g
	Squirrel monkey	42	a	a	g	g	g	a	g	g	g	g	g	g	g	c	a	g	g	g	g	g	g	g	g	g	g	a	g	g	g	g	g	g	g	g	g	a	g	g	g	g	g	g	g	g	g	t	g
	Bushbaby	75	a	g	a	g	a	a	a	a	a	a	g	g	g	a	a	a	g	a	g	c	g	c	g	g	g	g	g	-	g	g	g	g	g	g	g	a	g	g	g	g	a	g	g	a	g	t	g
Euarchontoglires 1169	Chinese tree shrew	78	a	a	a	g	g	a	a	a	a	a	a	g	g	g	a	g	g	g	g	g	g	a	g	g	g	g	g	g	g	a	g	g	g	g	g	g	g	g	g	g	g	g	g	g	g	t	g
	Squirrel	74	a	g	a	a	a	a	a	a	a	g	a	g	a	g	g	a	g	g	a	g	g	-	g	g	a	g	g	g	g	-	g	g	g	a	a	g	g	a	g	g	g	g	g	a	g	a	a
	Lesser Egyptian jerboa	77	a	a	a	a	g	g	a	a	=	a	-	g	g	a	g	a	g	g	a	a	g	-	g	g	=	=	g	a	a	a	g	g	g	a	a	g	=	g	g	a	a	a	g	a	g	a	g
	Prairie vole	92	a	g	a	g	a	a	a	a	a	a	-	a	g	a	a	a	g	g	a	a	g	-	g	a	g	g	g	-	g	a	a	g	g	a	a	g	g	g	g	-	a	g	g	a	g	a	g
	Chinese hamster	93	a	g	a	g	a	a	a	a	g	a	-	a	g	a	a	a	g	g	a	g	g	-	g	a	g	g	g	-	g	a	a	g	g	a	a	g	g	g	g	-	a	g	a	a	g	a	g
	Golden hamster	89	a	g	a	g	a	a	a	a	g	a	-	a	g	a	a	a	g	g	a	a	g	-	g	a	g	g	g	-	g	a	a	g	g	a	a	g	g	g	g	-	a	g	g	a	a	a	g
	Mouse	100	a	g	a	g	g	g	a	a	a	a	-	a	g	a	a	a	g	a	a	a	a	-	g	a	g	g	g	-	g	a	a	g	g	a	a	g	g	g	g	-	a	g	g	a	g	a	g
	Rat	92	a	g	g	g	g	a	a	a	a	a	-	a	g	a	a	a	g	a	a	a	g	-	g	a	g	g	g	-	g	g	a	g	g	a	g	g	g	g	g	-	a	g	g	a	g	a	g
	Naked molerat	72	g	g	a	a	g	a	a	a	a	a	a	g	g	g	g	a	g	g	a	a	g	-	g	g	g	g	g	g	g	a	g	g	g	g	a	g	g	g	g	g	g	g	g	-	g	a	g
	Guinea pig	91	g	g	a	a	a	a	t	a	g	a	a	g	a	a	a	a	a	g	a	a	g	-	g	g	g	-	g	g	g	-	g	g	g	g	a	g	g	g	g	g	g	g	g	-	g	a	g
	Chinchilla	83	g	g	a	g	a	a	t	a	g	a	a	g	g	g	c	c	g	g	a	a	g	-	g	g	g	-	g	g	g	g	g	g	g	g	a	g	g	g	g	g	g	g	g	-	a	a	a
	Brushtailed rat	82	g	a	a	g	a	a	t	-	a	a	a	g	g	g	c	a	a	g	a	a	g	-	g	g	a	-	g	g	g	g	g	g	g	g	a	g	g	g	g	c	g	g	g	-	g	g	g
	Rabbit	68	a	a	a	g	a	g	a	a	a	a	-	g	g	g	g	a	g	a	g	-	g	-	g	g	a	g	g	g	g	-	g	g	a	a	g	a	g	g	g	g	g	g	g	g	g	t	g
	Pika	78	g	c	a	g	a	g	a	a	a	g	-	g	g	g	a	g	g	a	g	t	g	-	g	t	g	g	g	g	g	g	g	g	a	a	g	a	g	g	g	c	g	g	a	g	g	t	g
Laurasiatheria 1677	Pig	60	g	g	a	a	a	a	a	a	a	g	g	g	c	g	g	g	g	g	g	t	a	t	g	g	a	a	g	g	g	g	g	g	g	g	g	g	g	g	c	g	g	g	g	g	g	t	g
	Alpaca	67	a	a	a	a	a	a	a	a	a	a	g	a	g	g	a	a	t	g	a	g	a	a	g	g	g	a	g	g	g	g	g	g	g	g	g	g	g	g	g	g	g	a	a	g	g	t	a
	Bactrian camel	66	a	g	a	a	a	a	a	a	a	a	g	a	g	g	a	a	t	g	a	g	a	a	g	g	g	a	g	g	g	g	g	g	g	g	g	g	g	g	g	g	g	a	a	g	g	t	a
	Dolphin	56	a	a	a	a	g	a	a	a	a	g	g	a	g	g	a	a	g	g	g	g	a	t	g	g	g	-	g	g	g	a	a	g	g	g	a	g	g	g	g	g	g	g	a	g	g	c	g
	Killer whale	55	a	g	a	a	g	a	a	a	a	a	g	a	g	g	a	a	g	g	g	g	a	t	g	g	g	-	g	g	g	a	a	g	g	g	a	g	g	g	g	g	g	g	a	g	g	c	g
	Tibetan antelope	73	a	a	a	a	g	t	a	a	a	a	g	a	a	g	actcacc	g	a	g	g	g	a	t	g	g	a	a	g	g	g	a	a	g	g	g	g	a	g	g	g	a	g	a	a	g	g	t	g
	Cow	76	a	g	a	a	g	t	a	a	a	a	g	a	a	g	actcact	g	a	g	g	g	a	t	g	g	a	a	g	g	g	a	a	g	g	g	g	a	g	g	g	g	g	g	a	g	g	t	g
	Sheep	77	a	a	a	a	g	t	a	a	a	a	g	a	a	g	actcacc	g	a	g	g	g	a	t	g	g	a	a	g	g	g	a	a	g	g	g	g	a	g	g	g	a	g	a	a	g	g	t	g
	Domestic goat	76	a	a	a	a	g	t	a	a	a	a	g	a	a	g	actcacc	g	a	g	g	g	a	t	g	g	a	a	g	g	g	a	a	g	g	g	g	a	g	g	g	a	g	a	a	g	g	t	g
	Horse	54	a	a	a	a	a	a	a	a	a	g	g	a	g	g	g	g	g	g	g	c	a	a	g	g	g	a	g	g	g	g	g	g	g	g	g	g	g	t	g	g	g	g	g	g	g	t	g
	White rhinoceros	59	a	a	a	a	a	a	a	a	a	g	g	a	g	g	a	a	g	g	g	g	a	a	g	g	g	a	g	a	g	g	g	g	g	g	g	g	g	g	a	g	g	g	g	g	g	t	g
	Cat	67	a	a	a	a	a	a	a	a	a	g	a	a	t	a	a	a	a	a	a	g	a	a	g	g	g	a	g	g	g	g	g	g	g	g	g	g	a	g	g	a	g	g	g	g	g	t	g
	Dog	72	a	g	a	a	g	a	g	a	a	a	a	a	t	g	t	a	g	a	a	g	a	a	g	g	g	a	g	g	g	a	g	a	g	g	g	g	a	g	g	a	g	g	g	g	g	c	-
	Ferret	63	a	g	g	t	a	a	g	a	a	a	a	a	a	g	a	g	a	a	a	g	g	t	g	g	g	a	g	g	g	g	g	a	g	g	g	g	a	g	g	a	g	g	c	g	g	t	a
	Panda	69	a	a	a	c	a	a	g	a	a	a	a	a	t	g	a	a	g	a	g	g	a	a	a	g	g	a	g	g	g	g	g	a	g	g	g	g	a	g	g	c	g	g	g	g	g	c	g
	Pacific walrus	65	a	g	g	c	a	a	a	a	a	a	a	a	t	g	a	a	g	a	g	g	a	a	g	g	g	a	g	g	g	g	g	g	g	g	a	g	a	g	g	g	g	g	t	g	g	c	a
	Weddell seal	64	a	g	g	c	a	a	a	a	a	a	c	a	t	g	a	a	g	a	g	g	a	g	g	g	g	a	g	g	g	g	g	g	g	g	g	g	a	g	g	g	g	g	g	-	g	c	g
	Black flyingfox	75	a	a	a	g	g	a	a	a	a	a	a	a	g	g	g	a	a	g	a	a	t	a	g	g	a	a	a	c	g	a	g	g	a	g	g	g	g	g	g	g	g	a	t	g	g	c	g
	Megabat	46	a	a	a	a	a	N	N	N	a	a	a	N	N	g	g	N	a	g	a	a	N	a	g	N	N	a	a	c	g	a	g	g	a	g	g	g	N	g	g	g	g	a	NNN	g	g	c	N
	Big brown bat	65	g	g	g	a	a	a	a	a	a	g	a	a	g	g	a	a	a	g	a	g	a	a	g	a	a	a	g	c	g	g	g	g	a	g	g	g	g	g	t	g	g	g	t	a	g	t	g
	David's myotis (bat)	67	a	g	a	a	g	a	a	a	a	g	a	a	g	g	a	a	a	g	a	g	a	a	g	a	a	a	g	c	g	g	g	g	a	g	g	g	g	g	t	g	g	g	t	a	g	t	g
	Little brown bat	64	a	g	a	a	g	a	a	a	a	g	a	a	g	g	a	a	a	g	c	g	a	a	g	a	a	c	g	c	g	g	g	g	a	g	g	g	g	g	t	g	g	g	t	a	g	t	g
	Hedgehog	91	a	a	g	g	a	t	a	a	a	a	a	a	a	g	a	a	g	g	a	t	a	-	g	g	g	a	g	a	g	g	g	g	g	-	g	g	g	g	g	g	g	g	g	g	g	c	g
	Shrew	69	c	g	a	a	g	t	g	g	a	g	a	=	a	g	a	c	a	g	g	a	=	a	a	a	g	a	g	c	g	g	g	g	g	g	g	a	g	g	a	g	c	a	g	c	a	c	g
	Starnosed mole	81	a	a	a	a	a	t	a	a	a	t	a	g	g	-	t	a	t	g	g	g	a	a	g	a	g	a	g	g	g	g	g	g	g	g	g	a	g	g	g	a	g	g	g	g	g	t	g
Afrotheria 472	Elephant	71	a	a	a	g	g	g	g	a	a	a	a	g	a	g	a	a	g	a	a	a	g	a	g	g	g	-	g	g	g	g	g	a	g	a	g	g	g	g	g	a	g	g	g	a	g	t	g
	Cape elephant shrew	83	a	g	a	g	a	a	a	-	a	a	a	g	a	g	a	c	g	a	a	a	-	a	a	g	g	-	g	g	g	a	g	a	g	a	g	g	a	g	-	t	a	g	g	t	g	t	g
	Manatee	71	a	a	a	g	a	g	a	a	a	a	a	g	a	g	c	a	g	a	a	a	g	a	g	g	g	-	g	g	g	g	g	a	g	a	g	g	g	g	g	a	g	g	a	a	g	c	g
	Cape golden mole	83	a	a	a	g	a	g	a	a	a	a	g	g	a	g	a	-	a	a	a	c	g	a	g	g	g	-	g	g	a	g	g	a	g	a	g	g	a	g	g	-	g	g	g	a	g	t	g
	Tenrec	78	g	a	a	g	g	g	a	-	g	a	-	g	g	g	a	g	a	a	c	a	g	a	g	g	g	-	g	g	g	g	g	a	g	a	g	g	g	a	g	-	g	g	a	a	a	t	g
	Aardvark	86	a	a	a	g	a	a	a	a	a	a	g	g	a	g	a	a	g	a	a	a	g	a	g	g	g	-	g	a	g	a	g	a	g	a	g	a	g	g	g	g	g	a	g	a	g	t	g
Mammal 377	Armadillo	65	g	a	g	g	a	a	a	g	a	a	a	g	a	g	g	a	a	g	a	g	g	a	g	g	g	-	a	g	g	a	g	g	g	g	g	g	a	g	g	c	g	g	g	g	g	t	g
	Opossum	77	g	g	a	g	g	g	g	g	=	g	-	g	g	-	g	c	c	g	a	t	g	t	g	g	a	=	g	g	g	-	-	g	a	a	g	g	g	g	a	a	g	g	a	=	g	g	g
	Tasmanian devil	76	g	g	a	g	g	g	g	g	=	t	-	g	a	g	g	c	t	g		c	g	g	g	g	g	=	c	g	a	-	g	g	a	a	g	g	g	g	a	a	g	g	===		g	c	a
	Wallaby	71	g	a	a	g	a	g	g	=		t	=	g	=	g	a	c	t	g	=	t	=	t	g	=	a		g	g	g	-	g	g	a	a	g	g	g	g	a	a	g	c	g	=	g	t	=
	Platypus	88	g	=	g	g	g	a	a	-	=	t	g	g	-	g	a	a	g	g	=	g	g	-	a	-	g	=	g	g	g	-	a	g	g	g	g	g	g	g	g	a	c	gccc	g	=	g	a	a
Aves 906	Rock pigeon	66	g	c	g	a	t	g	c	g	=	g	a	g	a	a	-	=	a	t	=	t	=	=	a	a	g	=	a	a	a	g	g	g	g	-	g	c	c	a	a	g	c	g	===	=	a	c	a
	Saker falcon	66	g	a	g	a	g	g	c	g	=	g	a	g	a	a	-	-	a	t	=	t	=	-	a	g	=	=	g	a	g	g	g	g	g	-	g	c	=	g	a	g	c	g	===	=	g	c	a
	Peregrine falcon	67	g	a	g	a	g	g	c	g	=	g	a	g	a	a	-	-	a	t	=	t	=	-	a	g	g	=	g	a	g	g	g	g	g	-	g	c	c	g	a	g	c	g	===	=	g	c	a
	Collared flycatcher	67	g	a	a	a	a	g	c	g	=	g	=	g	a	a	-	-	a	t	=	t	=	-	a	a	g	=	a	a	g	g	g	g	g	=	g	a	c	g	t	g	t	g	g	=	g	t	a
	Whitethroated sparrow	64	g	a	g	a	a	g	c	g	=	g	=	g	a	a	-	-	a	t	=	t	=	-	a	a	g	=	a	a	g	g	g	g	g	=	g	c	c	g	a	g	c	g	a	=	a	t	a
	Medium ground finch	65	g	a	g	a	g	g	c	g	=	g	a	g	a	a	-	-	a	t	=	t	=	-	a	a	g	=	a	a	g	g	g	g	g	-	g	c	c	g	a	g	c	g	g	=	a	t	a
	Zebra finch	67	g	a	a	a	g	g	c	g	=	g	=	g	a	a	-	-	a	t	=	t	=	-	a	a	g	=	a	a	g	g	g	g	g	=	g	c	c	g	a	g	c	g	g	=	g	t	a
	Tibetan ground jay	72	g	a	a	a	a	g	c	g	=	g	=	g	a	a	-	-	a	t	=	t	=	-	a	a	g	=	a	a	g	g	g	g	g	=	g	c	c	a	a	g	t	g	a	=	a	t	a
	Budgerigar	63	g	a	g	a	g	g	t	g	=	g	a	g	c	a	-	-	a	t	=	t	=	-	g	a	g	=	g	a	g	g	g	g	g	-	g	c	c	a	a	g	c	g	a	=	g	c	g
	Parrot	56	g	a	g	a	g	g	t	g		g	a	g	a	a	-	-	g	t	=	t	=	-	g	a	g		g	-	g	g	g	a	g	-	g	t	c	-	a	t	c	-	===	=	g	c	g
	Scarlet macaw	63	g	a	g	a	a	g	t	g	=	g	a	g	a	a	-	-	a	t	=	c	=	-	g	a	=	=	g	a	g	g	g	g	g	-	g	t	=	a	a	g	c	g	===	=	g	c	g
	Mallard duck	53	g	a	g	a	g	g	a	g	=	g	a	g	g	a	-	-	a	t	=	c	=	=	a	g	=	=	-	a	a	g	g	g	g	-	g	c	=	a	a	a	c	g	NNN	=	g	c	-
	Chicken	69	t	g	g	g	a	g	a	g	=	g	a	g	g	a	-	-	a	t	=	a	=	=	a	a	g	=	g	a	a	g	g	g	a	-	g	c	t	a	a	a	c	g	g	=	g	t	=
	Turkey	68	t	g	g	g	a	g	c	g	=	g	a	g	g	a	-	-	a	t	=	a	=	=	a	a	g	=	g	a	a	g	g	g	a	-	g	c	t	a	a	a	c	g	g	=	a	t	-
Sarcopterygii 463	American alligator	65	g	-	g	g	g	g	g	g	=	t	g	g	g	=	-	-	-	g	=	c	-	=	g	a	g	=	=	a	a	c	=	t	g	=	g	t	a	=	c	g	c	g	g	=	a	c	-
	Green seaturtle	53	c	=	g	a	g	g	g	g	=	t	=	a	a	a	-	-	g	a	=	a	=	-	g	g	g	=	g	-	a	g	a	c	g	=	g	c	a	-	c	-	c	g	g	=	g	t	t
	Painted turtle	56	c	=	g	a	g	g	g	g	=	t	=	a	a	a	-	-	g	a	=	a	=	-	g	g	g	=	g	=	a	g	a	c	g	g	g	c	g	-	t	=	c	g	g	=	g	c	t
	Chinese softshell turtle	44	=	c	g	g	g	g	c	g	=	t	a	a	a	=	-	-	=	a	=	a	=	=	c	g	g	=	=	-	a	=	=	g	g	-	g	c	a	=	=	-	c	g	-	=	-	t	g
	Spiny softshell turtle	31		a		a	g	g	g	=				a	=			-		a			=			=	g										g	c	a						g		g	c	=
	Lizard	74	a	=	g	a	g	g	t	a	=	g	a	g	a	a	-	=	g	a	=	t	g	=	g	a	a	=	a	a	a	c	t	g	a	a	a	t	g	a	c	g	c	a	g	=	g	g	t
	X. tropicalis	93	a	=	a	g	a	a	t	=	=	a	=	a	=	=	-	=	g	g	=	a	=	=	a	=	=	=	a	a	a	t	=	g	a	g	g	t	g	a	g	a	a	g	a	=	a	a	=
	Coelacanth	47		=	g	a	=	a	g	=			=	g	=		-	=	a	a			a	a	a	=			g	g	a			a	g	=	g	=		g		g	c	-	g		a	a	=
Fish 871	Tetraodon	71	a	a	a	g	a	g	a	c		a	t	g	a	a	-	g	c	a		t	a	-	g	-	g		a	-	g	-	t	a	g	g	a	a	c	a	g	-	a	g	tca		g	g	-
	Fugu	62	t	a	g	g	g	g	a	c		t	c	g	a	a	-	g	c	a		t	a	-	g	-	a		a	-	g	-	g	a	a	g	a	g	c	g	g	-	a	c	tag		a	g	-
	Yellowbelly pufferfish	62	t	a	g	g	g	g	a	c		t	t	g	a	a	-	g	c	a		t	a	-	g	-	a		a	-	g	-	g	a	a	g	a	g	c	g	g	-	a	c	tag		a	g	-
	Nile tilapia	58	a	a	g	a	a	a	g	t		t	g	a	g	g	-	=	c	g		t	a	=	a	-	a		a	=	g	-	c	a	g	=	g	t	a	a	g	=	t	a	aca		g	t	-
	Princess of Burundi	51	a	=	g	a	a	a	g	t		t	=	a	g	g	-	g	c	g		t	a	=	a	-	a		a	-	g	-	c	a	g	=	g	t	a	a	g	-	c	a	===		g	g	-
	Burton's mouthbreeder	57	a	a	g	a	a	a	g	t		t	g	a	g	g	-	g	c	a		t	=	-	a	-	a		a	-	g	-	c	a	g	=	g	t	a	a	g	-	g	a	===		g	g	-
	Zebra mbuna	45		a	g	a	a	a	g	t			g	a	g			g		g			=		a	-	a				g				g	a	g	t	a				g	a	===		g	g	-
	Pundamilia nyererei	56	a	a	g	a	a	a	g	t		t	g	a	g	g	-	g	c	a		t	=	-	a	-	a		a	-	g	-	c	a	g	=	g	t	a	a	g	-	g	a	===		g	g	-
	Medaka	56	g	a	g	g	g	g	g	-		g	-	g	g	a	-	=	c	a		c	-	-	a	-	a		g	a	g	-	g	g	g	g	g	a	c	g	g	=	c	c	tca		g	a	-
	Southern platyfish	54	g	a	g	g	g	a	t	c		a	g	g	g	g	-	=	c	g		a	-	-	a	-	a		a	a	a	-	t	a	g	g	a	a	c	a	g	-	a	t	aaa		g	c	-
	Stickleback	55	g	=	g	g	a	a	g	c		t	=	a	a	g	-	c	c	g		c	-	-	a	-			a	a	g	=	c	a	g	=	g	g		a	=	-	c	c	caa		g	g	=
	Atlantic cod	71	a	=	g	g	g	a	c	t		c	g	a	g	a	-	g	g	g		t	=	=	g	-	t		a	g	a	-	a	g	g	g	g	a	t	c	g	-	g	t	aga		a	a	-
	Zebrafish	77	c	a	a	a	g	t	a	t		c	=	g	a	a	-	=	t	t		a	-	-	a	a			a	-	a	-	a	g	c	g	a	a		g	g	-	a	g	aaa		g	a	-
	Mexican tetra (cavefish)	56	a	=	g	a	a	g	g	=		c	=	g	=	a	-	=	c	t		a	=	-	a	=	g		a	-	g	-	g	g	c	=	a	a	a	t	g	-	c	t	===		a	t	-
	Spotted gar	40	g	=	g	a	g	g	g	=	=	c	=	g	=	=	=======	g	=	g		g	=	=	g	=	c	=	=	=	c	-	=	=	g	=	g	a	c	=	g	=	g	g	===		g	c	=
	Lamprey	0
Note:
"-": No bases in the aligned species.
"=": Aligning species has one or more unalignable bases in the gap region.
N：uncertainty in alignment
Blank: no alignment
[truncated: 472 more columns]
