# Supplementary material for: Evolutionary Origin of MUTYH Germline Pathogenic Variations in Modern Humans
Source: Biomolecules. 2023 Feb 24;13(3):429. doi: 10.3390/biom13030429 (PMC10046817; doi:10.3390/biom13030429)
Supplement: Supplementary file 1 [file biomolecules-13-00429-s001.zip › Table S4. List of MUTYH BVs in ancient individuals.xlsx]

## Sheet: 4a
Supplementary Table S4a. List of all MUTYH BVs shared in ancient individuals
Groups	cDNA(NM_012222)	Protein(NP_036354)	Type	Functional significance	dbSNP	Functional domain	Number of carriers
Ancient Humans
	c.1620C>T	p.Ser540=	Synonymous SNV	Likely_benign	rs1570310355	PCNA Binding	1
	c.1617C>T	p.His539=	Synonymous SNV	Likely_benign	rs1209611812	PCNA Binding	1
	c.1599C>T	p.His533=	Synonymous SNV	Likely_benign	rs779326923	PCNA Binding	2
	c.1592G>A	p.Arg531Gln	Nonsynonymous SNV	Benign/Likely_benign	rs3219497	PCNA Binding	5
	c.1587C>T	p.Phe529=	Synonymous SNV	Likely_benign	rs768671057	PCNA Binding	2
	c.1578G>A	p.Leu526=	Synonymous SNV	Likely_benign	rs1570312139	PCNA Binding	1
	c.1576C>A	p.Leu526Met	Nonsynonymous SNV	Benign/Likely_benign	rs3219496	PCNA Binding	1
	c.1557C>T	p.Pro519=	Synonymous SNV	Likely_benign	rs1553122945	NLS	1
	c.1533C>T	p.Ser511=	Synonymous SNV	Benign/Likely_benign	rs1000260695	Not a domain	1
	c.1521G>A	p.Arg507=	Synonymous SNV	Likely_benign	rs747201171	Not a domain	1
	c.1510-13C>T		Intronic SNV	Likely_benign	rs1553123146	Not a domain	1
	c.1509+73C>T		Intronic SNV	Benign	rs3219495	Not a domain	17
	c.1509+17T>C		Intronic SNV	Likely_benign	rs1644611741	Not a domain	1
	c.1468-6G>A		Intronic SNV	Likely_benign	rs1570346955	Not a domain	1
	c.1468-20C>T		Intronic SNV	Likely_benign	rs1272000965	Not a domain	1
	c.1468-28G>A		Intronic SNV	Benign	rs373226007	Not a domain	1
	c.1468-40C>G		Intronic SNV	Benign	rs3219493	Not a domain	516
	c.1468-125C>A		Intronic SNV	Benign	rs3219492	Not a domain	276
	c.1440C>T	p.Thr480=	Synonymous SNV	Benign/Likely_benign	rs150269172	Nudix like	5
	c.1422G>C	p.Thr474=	Synonymous SNV	Benign/Likely_benign	rs74318065	Nudix like	11
	c.1422G>A	p.Thr474=	Synonymous SNV	Likely_benign	rs74318065	Nudix like	4
	c.1417C>T	p.Leu473=	Synonymous SNV	Likely_benign	rs1440791201	Nudix like	1
	c.1392C>T	p.Thr464=	Synonymous SNV	Likely_benign	rs1570365114	Nudix like	1
	c.1386A>G	p.Pro462=	Synonymous SNV	Likely_benign	rs768239149	Nudix like	1
	c.1383C>T	p.Thr461=	Synonymous SNV	Likely_benign	rs786202812	Nudix like	1
	c.1363C>T	p.Leu455=	Synonymous SNV	Likely_benign	rs574350006	Nudix like	1
	c.1323C>T	p.His441=	Synonymous SNV	Likely_benign	rs764366493	Nudix like	2
	c.1315-6C>T		Intronic SNV	Likely_benign	rs1553125351	Not a domain	1
	c.1315-7C>T		Intronic SNV	Likely_benign	rs1279750188	Not a domain	1
	c.1314+13C>T		Intronic SNV	Likely_benign	rs200643518	Not a domain	1
	c.1314+11A>G		Intronic SNV	Likely_benign	rs1644814981	Not a domain	2
	c.1311G>A	p.Gly437=	Synonymous SNV	Likely_benign	rs1553125459	Nudix like	1
	c.1305C>T	p.His435=	Synonymous SNV	Likely_benign	rs776022816	Nudix like	1
	c.1302G>A	p.Arg434=	Synonymous SNV	Likely_benign	rs199575659	Nudix like	1
	c.1281C>T	p.Pro427=	Synonymous SNV	Benign/Likely_benign	rs752408891	Nudix like	1
	c.1248C>T	p.Ala416=	Synonymous SNV	Likely_benign	rs1553125813	Nudix like	1
	c.1212G>A	p.Val404=	Synonymous SNV	Likely_benign	rs1553125948	Nudix like	2
	c.1209C>T	p.Ser403=	Synonymous SNV	Likely_benign	rs759460243	Nudix like	2
	c.1206G>A	p.Pro402=	Synonymous SNV	Benign/Likely_benign	rs876659935	Nudix like	2
	c.1206G>T	p.Pro402=	Synonymous SNV	Likely_benign	rs876659935	Nudix like	1
	c.1182G>A	p.Leu394=	Synonymous SNV	Likely_benign	rs201412035	Nudix like	1
	c.1178-7C>T		Intronic SNV	Likely_benign	rs375257767	Not a domain	1
	c.1177+18G>A		Intronic SNV	Likely_benign	rs760430312	Not a domain	1
	c.1177+17C>T		Intronic SNV	Benign/Likely_benign	rs369034810	Not a domain	2
	c.1177+16G>A		Intronic SNV	Likely_benign	rs1644883947	Not a domain	2
	c.1177+12C>T		Intronic SNV	Likely_benign	rs753493227	Not a domain	1
	c.1137C>T	p.Ala379=	Synonymous SNV	Likely_benign	rs778193554	Nudix like	1
	c.1134G>A	p.Gly378=	Synonymous SNV	Likely_benign	rs749471975	Nudix like	1
	c.1074G>A	p.Lys358=	Synonymous SNV	Likely_benign	rs876659869	Linker, HUS1 binding site	1
	c.1005G>C	p.Gln335His	Nonsynonymous SNV	Benign	rs3219489	Linker, HUS1 binding site	183
	c.1004A>G	p.Gln335Arg	Nonsynonymous SNV	Benign/Likely_benign	rs199742231	Linker, HUS1 binding site	1
	c.999T>C	p.Thr333=	Synonymous SNV	Likely_benign	rs924192790	Linker, HUS1 binding site	1
	c.989-18G>A		Intronic SNV	Likely_benign	rs750710892	Not a domain	3
	c.989-19C>T		Intronic SNV	Likely_benign	rs758579958	Not a domain	2
	c.989-27G>A		Intronic SNV	Likely_benign	rs188830619	Not a domain	1
	c.988+13C>T		Intronic SNV	Likely_benign	rs777729507	Not a domain	1
	c.975C>T	p.Asp325=	Synonymous SNV	Likely_benign	rs587780752	Linker, HUS1 binding site	2
	c.963G>A	p.Ser321=	Synonymous SNV	Likely_benign	rs771683103	Linker, HUS1 binding site	1
	c.954G>A	p.Gly318=	Synonymous SNV	Likely_benign	rs1644990578	Linker, HUS1 binding site	1
	c.948C>T	p.Ala316=	Synonymous SNV	Likely_benign	rs1057521985	Linker, HUS1 binding site	1
	c.945A>G	p.Leu315=	Synonymous SNV	Likely_benign	rs1553127406	Linker, HUS1 binding site	1
	c.939G>A	p.Gln313=	Synonymous SNV	Likely_benign	rs1553127433	HUS1 binding site, FeS like	1
	c.930G>A	p.Glu310=	Synonymous SNV	Likely_benign	rs766638306	HUS1 binding site, FeS like	1
	c.912G>A	p.Arg304=	Synonymous SNV	Likely_benign	rs1180530486	FeS like	1
	c.900G>A	p.Glu300=	Synonymous SNV	Likely_benign	rs863224700	FeS like	1
	c.877C>T	p.Leu293=	Synonymous SNV	Likely_benign	rs778782508	FeS like	1
	c.858G>A	p.Val286=	Synonymous SNV	Likely_benign	rs749815703	FeS like	1
	c.852C>T	p.Ala284=	Synonymous SNV	Likely_benign	rs1057522708	Adenine Binding, FeS like	1
	c.844C>T	p.Leu282=	Synonymous SNV	Likely_benign	rs1570402068	Adenine Binding, FeS like	1
	c.759C>T	p.Thr253=	Synonymous SNV	Likely_benign	rs372916108	FeS like	3
	c.705C>T	p.Asn235=	Synonymous SNV	Benign/Likely_benign	rs767327888	Adenine Binding, FeS like	3
	c.681+21C>A		Intronic SNV	Benign/Likely_benign	rs148552450	Not a domain	2
	c.681+18C>T		Intronic SNV	Likely_benign	rs1557475530	Not a domain	1
	c.681+17C>T		Intronic SNV	Likely_benign	rs1401001082	Not a domain	2
	c.669C>T	p.Ile223=	Synonymous SNV	Likely_benign	rs371875647	EndoIII-6-Helix-barrel like	4
	c.636G>A	p.Val212=	Synonymous SNV	Likely_benign	rs1570416200	EndoIII-6-Helix-barrel like	2
	c.612C>A	p.Thr204=	Synonymous SNV	Likely_benign	rs1570417012	EndoIII-6-Helix-barrel like	1
	c.585G>A	p.Gly195=	Synonymous SNV	Likely_benign	rs1475004261	EndoIII-6-Helix-barrel like	1
	c.567+20G>A		Intronic SNV	Likely_benign	rs776504435	Not a domain	2
	c.567+19G>A		Intronic SNV	Likely_benign	rs1241875704	Not a domain	3
	c.567+17A>G		Intronic SNV	Likely_benign	rs769528537	Not a domain	1
	c.549G>A	p.Leu183=	Synonymous SNV	Likely_benign	rs1448426714	EndoIII-6-Helix-barrel like	3
	c.522G>A	p.Leu174=	Synonymous SNV	Likely_benign	rs1553128978	EndoIII-6-Helix-barrel like	2
	c.520C>T	p.Leu174=	Synonymous SNV	Likely_benign	rs1557479593	EndoIII-6-Helix-barrel like	1
	c.496-7C>T		Intronic SNV	Likely_benign	rs1553129112	Not a domain	3
	c.496-10C>T		Intronic SNV	Likely_benign	rs1374872761	Not a domain	2
	c.495+35A>G		Intronic SNV	Benign	rs3219487	Not a domain	1821
	c.492G>A	p.Leu164=	Synonymous SNV	Likely_benign	rs1570427298	EndoIII-6-Helix-barrel like	1
	c.454-14G>A		Intronic SNV	Likely_benign	rs773394286	Not a domain	1
	c.454-20C>T		Intronic SNV	Likely_benign	rs1645237186	Not a domain	1
	c.453+16G>A		Intronic SNV	Likely_benign	rs1004284031	Not a domain	1
	c.441C>T	p.Thr147=	Synonymous SNV	Likely_benign	rs368383907	EndoIII-6-Helix-barrel like	2
	c.393G>A	p.Glu131=	Synonymous SNV	Likely_benign	rs1277275044	EndoIII-6-Helix-barrel like	3
	c.380-13C>T		Intronic SNV	Likely_benign	rs201207780	Not a domain	1
	c.379+8C>T		Intronic SNV	Likely_benign	rs1645307962	Not a domain	1
	c.369G>A	p.Arg123=	Synonymous SNV	Likely_benign	rs1232031176	EndoIII-6-Helix-barrel like	1
	c.369G>T	p.Arg123=	Synonymous SNV	Likely_benign	rs1232031176	EndoIII-6-Helix-barrel like	1
	c.363C>T	p.Asp121=	Synonymous SNV	Benign/Likely_benign	rs730881836	EndoIII-6-Helix-barrel like	1
	c.306C>T	p.Asp102=	Synonymous SNV	Likely_benign	rs1645352360	FeS like, Adenine binding site	1
	c.297C>T	p.Ser99=	Synonymous SNV	Likely_benign	rs1553130198	FeS like	1
	c.289C>T	p.Leu97=	Synonymous SNV	Likely_benign	rs1570442863	FeS like	1
	c.258C>T	p.Asp86=	Synonymous SNV	Likely_benign	rs538419476	Not a domain	2
	c.247C>T	p.Leu83=	Synonymous SNV	Likely_benign	rs781163298	Not a domain	3
	c.213G>A	p.Glu71=	Synonymous SNV	Likely_benign	rs376861118	Not a domain	1
	c.207G>A	p.Pro69=	Synonymous SNV	Likely_benign	rs144551668	Not a domain	3
	c.198C>T	p.Ala66=	Synonymous SNV	Likely_benign	rs752376615	Not a domain	1
	c.192C>T	p.Gly64=	Synonymous SNV	Likely_benign	rs1557487475	Not a domain	2
	c.158-305A>G		Intronic SNV	Likely_benign	rs146659156	Not a domain	1
	c.157+151G>A		Intronic SNV	Likely_benign	rs3219486	Not a domain	14
	c.157+30A>G		Intronic SNV	Benign	rs3219485	Not a domain	21
	c.81G>A	p.Arg27=	Synonymous SNV	Likely_benign	rs1570465755	RPA1 binding site	1
	c.78C>T	p.His26=	Synonymous SNV	Benign/Likely_benign	rs776396492	RPA1 binding site	1
	c.64G>A	p.Val22Met	Nonsynonymous SNV	Benign	rs3219484	RPA1 binding site	166
	c.63C>T	p.Ala21=	Synonymous SNV	Likely_benign	rs201982344	RPA1 binding site	3
	c.36+1945C>T		Intronic SNV	Likely_benign	rs3219473	Not a domain	1
	c.36+1936G>A		Intronic SNV	Likely_benign	rs115736558	Not a domain	2
	c.36+1841G>A		Intronic SNV	Benign	rs3219472	Not a domain	163
	c.36+1466A>C		Intronic SNV	Benign	rs201677480	Not a domain	7
	c.36+1464C>A		Intronic SNV	Benign	rs74688071	Not a domain	29
	c.36+1464del		Deletion	Benign	rs71667141	Not a domain	12
	c.36+325C>G		Intronic SNV	Benign	rs3219468	Not a domain	382
	c.36+267C>T		UTR5	Benign	rs185172591	Not a domain	2
	c.36+20C>T		UTR5	Likely_benign	rs540793556	Not a domain	1
	c.36+9G>A		UTR5	Likely_benign	rs766584437	Not a domain	1
	c.9G>A	p.Pro3=	Synonymous SNV	Likely_benign	rs958040221	MLS	1
	c.-147C>T		UTR5	Likely_benign	rs992028783	Not a domain	1
Neandertals
	c.*15C>T		UTR3	Likely_benign	rs750156472	Not a domain	1
	c.1509+73C>T		Intronic SNV	Benign	rs3219495	Not a domain	1
	c.1468-40C>G		Intronic SNV	Benign	rs3219493	Not a domain	26
	c.1422G>C	p.Thr474=	Synonymous SNV	Benign/Likely_benign	rs74318065	Nudix like	36
	c.1392C>T	p.Thr464=	Synonymous SNV	Likely_benign	rs1570365114	Nudix like	2
	c.1314+13C>T		Intronic SNV	Likely_benign	rs200643518	Not a domain	1
	c.1251G>C	p.Leu417=	Synonymous SNV	Likely_benign	rs747498831	Nudix like	1
	c.1236T>C	p.Leu412=	Synonymous SNV	Likely_benign	rs550693666	Nudix like	1
	c.1209C>T	p.Ser403=	Synonymous SNV	Likely_benign	rs759460243	Nudix like	1
	c.1192C>T	p.Leu398=	Synonymous SNV	Likely_benign	rs1060501334	Nudix like;OxoG binding	1
	c.1005G>C	p.Gln335His	Nonsynonymous SNV	Benign	rs3219489	HUS1 binding site	28
	c.954G>A	p.Gly318=	Synonymous SNV	Likely_benign	rs1644990578	APEX1 binding	1
	c.858G>A	p.Val286=	Synonymous SNV	Likely_benign	rs749815703	FeS like	1
	c.495+35A>G		Intronic SNV	Benign	rs3219487	Not a domain	20
	c.495+18G>A		Intronic SNV	Likely_benign	rs1645216268	Not a domain	4
	c.495+16G>A		Intronic SNV	Likely_benign	rs576152721	Not a domain	1
	c.400C>T	p.Leu134=	Synonymous SNV	Likely_benign	rs368963039	Adenine binding	1
	c.379+56G>A		Intronic SNV	Likely_benign	rs201858839	Not a domain	1
	c.379+8C>T		Intronic SNV	Likely_benign	rs1645307962	Not a domain	1
	c.369G>A		Nonsynonymous SNV	Likely_benign	rs1232031176	Not a domain	1
	c.339+11G>A		Intronic SNV	Benign/Likely_benign	rs139977567	Not a domain	2
	c.297C>T	p.Ser99=	Synonymous SNV	Likely_benign	rs1553130198	FeS like	1
	c.249A>T	p.Leu83=	Synonymous SNV	Likely_benign	rs786201439	Not a domain	1
	c.195G>A	p.Leu65=	Synonymous SNV	Likely_benign	rs1553130454	Not a domain	2
	c.37-15G>A		Intronic SNV	Likely_benign	rs1557493547	Not a domain	2
	c.36+1945C>T		Intronic SNV	Likely_benign	rs3219473	Not a domain	1
	c.36+1841G>A		Intronic SNV	Benign	rs3219472	Not a domain	1
	c.36+1466A>C		Intronic SNV	Benign	rs201677480	Not a domain	7
	c.36+1464C>A		Intronic SNV	Benign	rs74688071	Not a domain	15
	c.36+325C>G		Intronic SNV	Benign	rs3219468	Not a domain	25
	c.36+18T>C		UTR5	Likely_benign	rs1553136902	Not a domain	1
Denisovans
	c.1468-40C>G		Intronic SNV	Benign	rs3219493	Not a domain	1
	c.36+267C>T		UTR5	Benign	rs185172591	Not a domain	1
	c.1311G>C	p.Gly437=	Synonymous SNV	Likely_benign	rs1553125459	Nudix like	1
	c.158-2A>C		Synonymous SNV	Likely_benign	rs751914222	Not a domain	1
	c.1173C>T	p.Asn391=	Synonymous SNV	Likely_benign	rs749902808	Nudix like	1
	c.36+7T>G		UTR5	Likely_benign	rs1211077933	Not a domain	1
	c.1251G>A	p.Leu417=	Synonymous SNV	Likely_benign	rs747498831	Nudix like	1
PCNA: Proliferating cell nuclear antigen
FeS: EndoIII-iron-sulfur-cluster
NSL: Nuclear localization signals
MLS: Mitochondria localization signal
RPA1: Replication Protein A1
APEX1: APEX nuclease 1

## Sheet: 4b
Supplementary Table S4b. Shared MUTYH BVs among ancient individuals
cDNA (NM_012222)	Protein (NP_036354)	Type	Functional significance	dbSNP	Functional domain	Ancient Humans	Neandertals	Denisovans
c.1005G>C	p.Gln335His	Nonsynonymous SNV	Benign	rs3219489	Linker, HUS1 binding site	+	+	-
c.1209C>T	p.Ser403=	Synonymous SNV	Likely_benign	rs759460243	Nudix like	+	+	-
c.1314+13C>T		Intronic SNV	Likely_benign	rs200643518	Not a domain	+	+	-
c.1392C>T	p.Thr464=	Synonymous SNV	Likely_benign	rs1570365114	Nudix like	+	+	-
c.1422G>C	p.Thr474=	Synonymous SNV	Benign/Likely_benign	rs74318065	Nudix like	+	+	-
c.1509+73C>T		Intronic SNV	Benign	rs3219495	Not a domain	+	+	-
c.297C>T	p.Ser99=	Synonymous SNV	Likely_benign	rs1553130198	FeS like	+	+	-
c.36+1464C>A		Intronic SNV	Benign	rs74688071	Not a domain	+	+	-
c.36+1466A>C		Intronic SNV	Benign	rs201677480	Not a domain	+	+	-
c.36+1841G>A		Intronic SNV	Benign	rs3219472	Not a domain	+	+	-
c.36+1945C>T		Intronic SNV	Likely_benign	rs3219473	Not a domain	+	+	-
c.36+325C>G		Intronic SNV	Benign	rs3219468	Not a domain	+	+	-
c.369G>A	p.Arg123=	Synonymous SNV	Likely_benign	rs1232031176	EndoIII-6-Helix-barrel like	+	+	-
c.379+8C>T		Intronic SNV	Likely_benign	rs1645307962	Not a domain	+	+	-
c.495+35A>G		Intronic SNV	Benign	rs3219487	Not a domain	+	+	-
c.858G>A	p.Val286=	Synonymous SNV	Likely_benign	rs749815703	FeS like	+	+	-
c.954G>A	p.Gly318=	Synonymous SNV	Likely_benign	rs1644990578	Linker, HUS1 binding site	+	+	-
c.36+267C>T		UTR5	Benign	rs185172591	Not a domain	+	-	+
c.1468-40C>G		Intronic SNV	Benign	rs3219493	Not a domain	+	+	+
